# Supplementary material for: Targeted haplotyping in pharmacogenomics using Oxford Nanopore Technologies’ adaptive sampling
Source: Front Pharmacol. 2023 Nov 13;14:1286764. doi: 10.3389/fphar.2023.1286764 (PMC10679755; doi:10.3389/fphar.2023.1286764)
Supplement: Supplementary file 1 [file DataSheet1.ZIP]

Archive with 6 entries (6 files):
- SupplementaryMaterials/SupplementaryMaterials_Figures_S1-S8.pdf
- SupplementaryMaterials/SupplementaryMaterials_Table_S1.bed
- SupplementaryMaterials/SupplementaryMaterials_Table_S10.xlsx
- SupplementaryMaterials/SupplementaryMaterials_Table_S2.xlsx
- SupplementaryMaterials/SupplementaryMaterials_Table_S3.xlsx
- SupplementaryMaterials/SupplementaryMaterials_Tables_S4-S9.xlsx
