# Supplementary material for: Targeted haplotyping in pharmacogenomics using Oxford Nanopore Technologies’ adaptive sampling
Source: Front Pharmacol. 2023 Nov 13;14:1286764. doi: 10.3389/fphar.2023.1286764 (PMC10679755; doi:10.3389/fphar.2023.1286764)
Supplement: Supplementary file 1 [file DataSheet1.ZIP › SupplementaryMaterials/SupplementaryMaterials_Table_S1.bed]

1	11086535	11282551	MTOR	.	.
1	11765723	11868345	MTHFR,CLCN6,NPPA	.	.
1	12146991	12229228	TNFRSF1B	.	.
1	20568679	20638903	CDA	.	.
1	20699731	20752837	SH2D5	.	.
1	21802244	21957310	HSPG2	.	.
1	26301698	26380080	CRYBG2	.	.
1	28792142	29140046	OPRD1,EPB41	.	.
1	32270838	32353635	HDAC1	.	.
1	36775527	37054515	GRIK3	.	.
1	39631229	39692107	NT5C1A	.	.
1	43958943	44011170	B4GALT2	.	.
1	45309163	45360893	MUTYH	.	.
1	46374317	46433890	FAAH	.	.
1	46737838	46839413	CYP4B1	.	.
1	46909177	46961484	CYP4A11	.	.
1	47313790	47398839	CMPK1	.	.
1	48512854	50043954	AGBL4	.	.
1	59873308	59946822	CYP2J2	.	.
1	63573411	63680245	PGM1	.	.
1	65400652	65661559	LEPR	.	.
1	65772514	66394579	PDE4B	.	.
1	67118907	67279979	IL23R	.	.
1	70391218	70459851	CTH	.	.
1	70832353	71069286	PTGER3	.	.
1	74548117	74693792	ERICH3	.	.
1	78283884	78560701	PTGFR	.	.
1	89344059	89408160	GBP6	.	.
1	91660343	91926335	TGFBR3	.	.
1	94509173	94561759	F3	.	.
1	97037448	98015000	DPYD	.	.
1	107120007	107504923	NTNG1	.	.
1	108907361	108983504	CLCC1	.	.
1	109229539	109295908	CELSR2	.	.
1	109667814	109761038	GSTM1,GSTM3	.	.
1	111270851	111340566	CHIA	.	.
1	114653090	114737147	AMPD1,NRAS	.	.
1	115265904	115358770	NGF	.	.
1	116494534	116591039	CD58	.	.
1	119487198	119535054	HSD3B1	.	.
1	119574822	119668266	ZNF697	.	.
1	119728002	119788905	HMGCS2	.	.
1	147155351	147263050	FMO5	.	.
1	153310120	153368841	PGLYRP4	.	.
1	153927669	153978615	CRTC2	.	.
1	154385193	154489450	IL6R	.	.
1	154547749	154600013	CHRNB2	.	.
1	155288748	155340666	FDPS	.	.
1	156795640	156936429	NTRK1,INSRR,PEAR1	.	.
1	159269714	159328224	FCER1A	.	.
1	159692289	159734875	CRP	.	.
1	160004953	160051990	PIGM	.	.
1	160088064	160163591	ATP1A2	.	.
1	160521095	160599516	CD84	.	.
1	161050998	161109558	NECTIN4	.	.
1	161195085	161258244	FCER1G,NR1I3	.	.
1	161485430	161570737	FCGR2A,FCGR3A	.	.
1	162040898	162390475	NOS1AP	.	.
1	163043901	163096802	RGS4	.	.
1	163224505	163341894	RGS5	.	.
1	169491951	169606588	F5	.	.
1	169702640	169784705	SELE	.	.
1	171070901	171137819	FMO3	.	.
1	171228471	171305978	FMO1	.	.
1	173883800	173937327	SERPINC1	.	.
1	174139410	175015308	RABGAP1L	.	.
1	181297690	181828084	CACNA1E	.	.
1	186651791	186702744	PTGS2	.	.
1	186808949	187008981	PLA2G4A	.	.
1	192789039	192832275	RGS2	.	.
1	196165768	196629225	KCNT2	.	.
1	196632043	196767504	CFH	.	.
1	196868014	196938713	CFHR4	.	.
1	198618457	198777476	PTPRC	.	.
1	201019512	201132451	CACNA1S	.	.
1	203070654	203187405	ADORA1	.	.
1	204134819	204210324	REN	.	.
1	204496379	204578120	MDM4	.	.
1	205893048	205963460	SLC26A9	.	.
1	206450476	206516889	IKBKE	.	.
1	206747602	206794541	IL10	.	.
1	207476147	207661765	CR1	.	.
1	209665108	209754949	HSD11B1	.	.
1	209765617	209826175	IRF6	.	.
1	213963181	214061510	PROX1	.	.
1	223089404	223163248	TLR5	.	.
1	224414660	224760554	CNIH3	.	.
1	225790124	225865563	EPHX1	.	.
1	230037990	230302122	GALNT2	.	.
1	230670776	230765576	AGT	.	.
1	236775260	236941278	MTR	.	.
1	237022184	237853988	RYR2	.	.
1	240469573	240632155	GREM2	.	.
1	241827967	241915148	EXO1	.	.
1	244578391	244618687	CYCSP5	.	.
2	1769113	2351664	MYT1L	.	.
2	10100698	10231725	RRM2	.	.
2	11657595	11847409	LPIN1	.	.
2	12696910	12762734	TRIB2	.	.
2	20981429	21064073	APOB	.	.
2	24471254	24790702	NCOA1	.	.
2	25207855	25362590	DNMT3A	.	.
2	26671496	26753420	KCNK3	.	.
2	27476839	27543684	GCKR	.	.
2	30890467	31175202	GALNT14	.	.
2	31314321	31434742	XDH	.	.
2	31502480	31600938	SRD5A2	.	.
2	38046973	38129902	CYP1B1	.	.
2	43617260	43787987	PLEKHH2	.	.
2	43811942	43902988	ABCG8	.	.
2	45631345	46207990	PRKCE	.	.
2	48942157	49174527	FSHR	.	.
2	49898503	51245575	NRXN1	.	.
2	53950838	54325300	ACYP2	.	.
2	61456032	61558741	XPO1	.	.
2	65036366	65107004	CEP68	.	.
2	68447572	68675862	APLF	.	.
2	75026463	75219520	TACR1	.	.
2	79165231	80668861	CTNNA2	.	.
2	85374753	85438432	CAPG	.	.
2	85524720	85581547	GGCX	.	.
2	88102982	88148062	FABP1	.	.
2	96855882	97006580	FAM178B	.	.
2	98599106	98751132	MGAT4A	.	.
2	99380475	99510035	REV1	.	.
2	101676850	101914689	MAP4K4	.	.
2	108219968	108285351	SULT1C3	.	.
2	108357911	108408989	SULT1C4	.	.
2	111099378	111188445	BCL2L11	.	.
2	112751663	112804493	IL1A	.	.
2	112809751	112864982	IL1B	.	.
2	113087214	113154016	IL1RN	.	.
2	118060834	118130997	INSIG2	.	.
2	127237290	127314166	ERCC3	.	.
2	127398286	127449242	PROC	.	.
2	136094349	136138149	CXCR4	.	.
2	136745545	137697718	THSD7B	.	.
2	137944020	138036364	HNMT	.	.
2	138481770	138593547	SPOPL	.	.
2	158948640	159252659	TANC1	.	.
2	162121450	162172404	GCG	.	.
2	165174993	165412310	SCN2A	.	.
2	165449647	165709407	CSRNP3	.	.
2	165964641	166169214	SCN1A	.	.
2	166868480	167279753	XIRP2	.	.
2	167934020	168267595	STK39	.	.
2	168436249	168795134	CERS6	.	.
2	169107109	169382534	LRP2	.	.
2	170793213	170881151	GAD1	.	.
2	175037654	175188382	ATF2	.	.
2	181515041	181700827	CERKL,NEUROD1	.	.
2	184578529	184959492	ZNF804A	.	.
2	191009576	191171596	STAT4	.	.
2	200566014	200697064	AOX1	.	.
2	203846282	203894196	CTLA4	.	.
2	204525475	205640162	PARD3B	.	.
2	205661990	205818133	NRP2	.	.
2	207509737	207645928	CREB1,METTL21A	.	.
2	214705646	214829683	BARD1	.	.
2	215291956	215369773	ATIC	.	.
2	216087464	216226303	XRCC5	.	.
2	226711312	226824325	IRS1	.	.
2	233190051	233315674	ATG16L1	.	.
2	233597633	233793300	UGT1A8,UGT1A10,UGT1A9,UGT1A7,UGT1A6,UGT1A5,UGT1A4,UGT1A3,UGT1A1	.	.
2	238150402	238223708	ILKAP	.	.
2	240119026	240164562	OTOS	.	.
2	240566734	240637705	CAPN10	.	.
2	241336285	241514841	FARP2	.	.
3	6750001	7761533	GRM7	.	.
3	11117093	11283557	HRH1	.	.
3	12267368	12454356	PPARG	.	.
3	12563601	12684125	RAF1	.	.
3	14105015	14198621	TMEM43,XPC	.	.
3	20020446	20174404	KAT2B	.	.
3	21392218	22393321	ZNF385D	.	.
3	28554791	30030391	RBMS3	.	.
3	30585668	30714142	TGFBR2	.	.
3	32218679	32390321	CMTM8	.	.
3	38118478	38163022	MYD88	.	.
3	38676802	38836286	SCN10A	.	.
3	39447198	39549479	MOBP	.	.
3	41174741	41280096	CTNNB1	.	.
3	45669056	45765409	SACM1L	.	.
3	47393681	47497126	SCAP	.	.
3	49004325	49049447	IMPDH2	.	.
3	49339139	49432998	RHOA	.	.
3	50309782	50360980	RASSF1	.	.
3	52201080	52245645	TLR9	.	.
3	52661156	52761044	GNL3	.	.
3	52774768	52829009	ITIH3	.	.
3	59727277	61271459	FHIT	.	.
3	84938989	86094429	CADM2	.	.
3	113266930	113461610	CFAP44	.	.
3	114107580	114219407	DRD3	.	.
3	119760484	120114994	NR1I2,GSK3B	.	.
3	121874401	121964188	SLC15A2	.	.
3	124710405	124769273	UMPS	.	.
3	125062636	125232864	SLC12A8	.	.
3	126083562	126217994	ALDH1L1	.	.
3	133726040	133845772	TF,SRPRB	.	.
3	133912701	134072184	SLCO2A1	.	.
3	148677100	148763008	AGTR1	.	.
3	151316843	151404753	P2RY12	.	.
3	152815131	152861439	P2RY1	.	.
3	155004124	155203704	MME	.	.
3	159968835	160016019	IL12A	.	.
3	165752904	165857462	BCHE	.	.
3	170976347	171046743	SLC2A2	.	.
3	176999340	177248000	TBL1XR1	.	.
3	179128114	179260093	PIK3CA	.	.
3	183899934	184037939	ABCC5	.	.
3	185623130	185845042	IGF2BP2	.	.
3	186697348	186764410	KNG1	.	.
3	186822704	186878463	ADIPOQ	.	.
3	194335249	194389743	LRRC15	.	.
4	2773071	3291738	SH3BP2,ADD1,GRK4,HTT,MSANTD1	.	.
4	3746348	3788526	ADRA2C	.	.
4	7172538	7762836	SORCS2	.	.
4	10466395	10704768	CLNK	.	.
4	15683065	15758313	BST1	.	.
4	20708606	21968772	KCNIP4	.	.
4	35928221	36264514	ARAP2	.	.
4	37871084	38159175	TBC1D1	.	.
4	39386930	39471533	KLB	.	.
4	41970502	42110461	SLC30A9	.	.
4	46223548	46495230	GABRA2	.	.
4	53357641	53480862	FIP1L1	.	.
4	55058481	55146199	KDR	.	.
4	55407903	55566909	CLOCK	.	.
4	61180326	62098335	ADGRL3	.	.
4	65299563	65690495	EPHA5	.	.
4	68626597	68690652	UGT2B15	.	.
4	68795994	68852023	UGT2B10	.	.
4	69031363	69133183	UGT2B7	.	.
4	69568417	69673249	UGT2A1	.	.
4	70972538	71050914	DCK	.	.
4	71721696	71824041	GC	.	.
4	73720307	73763716	CXCL8	.	.
4	73975642	74018833	CXCL5	.	.
4	74425136	74549595	AREG	.	.
4	76001118	76043632	CXCL10	.	.
4	83241536	83304914	COQ2	.	.
4	87987635	88251628	PKD2,ABCG2	.	.
4	92283966	93830157	GRID2	.	.
4	98450367	98700790	TSPAN5	.	.
4	99256369	99372746	ADH1A,ADH1B,ADH1C	.	.
4	99392110	99455510	ADH7	.	.
4	99544081	99643997	MTTP	.	.
4	102231080	102451258	SLC39A8	.	.
4	103566031	103739985	TACR3	.	.
4	104448308	104514901	CXXC4	.	.
4	105125875	105299816	TET2	.	.
4	105349077	105494067	PPA2	.	.
4	109892883	110033766	EGF	.	.
4	122431470	122476725	IL2	.	.
4	122805787	122918236	FGF2	.	.
4	127710400	127794292	SLC25A31	.	.
4	148058762	148464698	NR3C2	.	.
4	153664070	153726260	TLR2	.	.
4	158651968	158730742	ETFDH	.	.
4	182870060	182937936	DCTD	.	.
4	186049155	186108073	TLR3	.	.
4	186246189	186309681	F11	.	.
5	589978	687168	CEP72	.	.
5	1372794	1465501	SLC6A3	.	.
5	6693432	6777044	TENT4A	.	.
5	7376138	7889037	ADCY2,MTRR,FASTKD3	.	.
5	31380494	31552196	DROSHA	.	.
5	37792677	37860041	GDNF	.	.
5	40659465	40713735	PTGER4	.	.
5	41122116	41281438	C6	.	.
5	45234948	45716498	HCN1	.	.
5	52969340	53114779	ITGA2	.	.
5	56795549	56920777	MAP3K1	.	.
5	58949038	59723703	PDE4D,MIR582	.	.
5	63935024	63985502	HTR1A	.	.
5	68195756	68321821	PIK3R1	.	.
5	73601913	73961993	ARHGEF28	.	.
5	75299196	75384001	HMGCR	.	.
5	76063383	76373939	SV2C	.	.
5	76933045	77001158	CRHBP	.	.
5	79352636	79537086	HOMER1	.	.
5	80091651	80276048	SERINC5	.	.
5	80606211	80675677	DHFR	.	.
5	83032846	83373787	TMEM167A,XRCC4	.	.
5	90451748	91184437	POLR3G,ADGRV1	.	.
5	95441755	95574977	TTC37	.	.
5	107839035	108402098	FBXL17	.	.
5	112841188	112942289	SRP19,REEP5	.	.
5	131135383	131244468	HINT1	.	.
5	132039422	132083204	IL3	.	.
5	132274394	132415613	SLC22A4,SLC22A5	.	.
5	132636263	132702678	IL13,IL4	.	.
5	140087777	140145619	PURA	.	.
5	140611728	140653701	CD14	.	.
5	148806611	148848623	ADRB2	.	.
5	153469615	153833869	GRIA1	.	.
5	159294780	159352892	IL12B	.	.
5	161527063	161722593	GABRA6	.	.
5	161827063	161919981	GABRA1	.	.
5	163440203	163511941	HMMR	.	.
5	170333487	170409634	KCNIP1,KCNMB1	.	.
5	170743350	170834047	GABRP	.	.
5	172748096	172791552	DUSP1	.	.
5	175415417	175476049	DRD1	.	.
5	177066905	177118144	FGFR4	.	.
5	177382141	177429564	F12	.	.
5	179773637	179816647	LTC4S	.	.
5	180581506	180669624	FLT4	.	.
6	1368744	1415603	FOXF2	.	.
6	2967987	3039755	NQO2	.	.
6	6124084	6341013	F13A1	.	.
6	12270361	12317194	EDN1	.	.
6	15502807	15684978	DTNBP1	.	.
6	16109086	16168248	MYLIP	.	.
6	18108311	18175077	TPMT	.	.
6	20514457	21252404	CDKAL1	.	.
6	24474867	24557207	ALDH5A1	.	.
6	24784282	25062170	RIPOR2	.	.
6	26067281	26118343	HFE	.	.
6	27265903	27332273	POM121L2	.	.
6	28060568	28111439	ZNF165	.	.
6	28505881	28554955	GPX5	.	.
6	29806967	29851125	HLA-G	.	.
6	30469509	30514194	HLA-E	.	.
6	30606842	30707895	ATAT1,PPP1R18	.	.
6	30914523	30974221	MUCL3	.	.
6	31030769	31079890	HCG22	.	.
6	31091223	31197899	C6orf15,PSORS1C1,CDSN,CCHCR1,TCF19,POU5F1,PSORS1C3	.	.
6	31241561	31305667	HLA-C	.	.
6	31333872	31377188	HLA-B	.	.
6	31379784	31435315	MICA	.	.
6	31443170	31531124	HCP5,MICB	.	.
6	31552054	31672705	LTA,TNF,LTB,LST1,PRRC2A,BAG6	.	.
6	31719677	31782676	MSH5	.	.
6	31789619	31837946	HSPA1L,HSPA1A	.	.
6	31859759	31917687	EHMT2	.	.
6	32174843	32244067	NOTCH4	.	.
6	32558769	32688383	HLA-DRB1,HLA-DQA1,HLA-DQB1	.	.
6	33044569	33149084	HLA-DPA1,HLA-DPB1,HLA-DPB2	.	.
6	33279694	33337942	TAPBP,ZBTB22	.	.
6	35322558	35448191	PPARD	.	.
6	35553585	35748583	FKBP5	.	.
6	37333979	37414734	RNF8	.	.
6	39028781	39111303	GLP1R	.	.
6	39309990	39745408	KIF6	.	.
6	41208339	41258882	TREML4	.	.
6	42940723	43059244	GNMT,PPP2R5D	.	.
6	43275694	43325538	SLC22A7	.	.
6	43407366	43470427	ABCC10	.	.
6	43748652	43816077	VEGFA	.	.
6	44199553	44273888	SLC29A1,HSP90AB1	.	.
6	44366904	44470425	CDC5L	.	.
6	52166235	52210638	IL17A	.	.
6	52771371	52823889	GSTA1	.	.
6	53477341	53636970	GCLC	.	.
6	55733653	55895590	BMP5	.	.
6	63699980	65727226	EYS	.	.
6	72601792	73218853	KCNQ5	.	.
6	77440345	77483665	HTR1B	.	.
6	88119864	88186347	CNR1	.	.
6	93220020	93440339	EPHA7	.	.
6	106025423	106346155	ATG5	.	.
6	110404687	110496641	SLC22A16	.	.
6	111279028	111503715	REV3L	.	.
6	111535381	111626906	TRAF3IP2	.	.
6	112326991	112371294	RFPL4B	.	.
6	116234173	116299930	DSE,TSPYL1	.	.
6	117433817	117589858	DCBLD1	.	.
6	121059494	121354745	TBC1D32	.	.
6	131450832	131604332	ARG1	.	.
6	132550322	132592626	TAAR6	.	.
6	136537046	136812477	MAP3K5	.	.
6	137847214	137903312	TNFAIP3	.	.
6	138068505	138165853	PERP	.	.
6	138775911	138924070	ECT2L	.	.
6	145362535	145756023	EPM2A	.	.
6	148727030	149096990	UST	.	.
6	149198641	149421278	TAB2,SUMO4	.	.
6	151636691	152149619	ESR1	.	.
6	152967362	153151282	MTRF1L,RGS17	.	.
6	153990496	154266867	OPRM1	.	.
6	159649069	159782529	SOD2	.	.
6	160101815	160297638	SLC22A1,SLC22A2	.	.
6	160328378	160472577	SLC22A3	.	.
6	160511482	160684275	LPA	.	.
6	166137656	166188700	TBXT	.	.
7	1510702	1563043	MAFK	.	.
7	1795793	2253243	MAD1L1	.	.
7	7948245	8282687	GLCCI1,ICA1	.	.
7	14125049	14994777	DGKB	.	.
7	16896359	17366152	AHR	.	.
7	20595667	20797038	ABCB5	.	.
7	22085466	22377154	RAPGEF5	.	.
7	22700869	22752002	IL6	.	.
7	30631942	30720129	CRHR2	.	.
7	30891853	30945517	AQP1	.	.
7	32994130	33082796	NT5C3A	.	.
7	40115005	40880763	SUGCT	.	.
7	44492535	44561392	NPC1L1	.	.
7	45554140	45743116	ADCY1	.	.
7	45892245	45941874	IGFBP3	.	.
7	50438436	50585405	DDC	.	.
7	54999017	55231628	EGFR	.	.
7	65853074	65979563	VKORC1L1	.	.
7	71112144	71733600	GALNT17	.	.
7	75879200	76006855	POR	.	.
7	80722538	80942359	SEMA3C	.	.
7	86622700	86884879	GRM3	.	.
7	87381696	87852296	ABCB4,ABCB1,RUNDC3B	.	.
7	95274544	95344583	PON1	.	.
7	95384862	95455329	PON2	.	.
7	99596946	99700605	ZSCAN25,CYP3A5	.	.
7	99736960	99886102	CYP3A4,CYP3A43	.	.
7	100099634	100145508	CNPY4	.	.
7	100869994	100916974	ACHE	.	.
7	101106257	101159247	SERPINE1	.	.
7	101342875	101579024	COL26A1	.	.
7	104994190	105135019	KMT2E	.	.
7	117267120	117735971	CFTR	.	.
7	122974704	123015700	TAS2R16	.	.
7	127504904	127638142	PAX4	.	.
7	128218730	128277629	LEP	.	.
7	128372277	128430252	IMPDH1	.	.
7	128719292	128793400	CALU	.	.
7	130246863	130309798	CPA2	.	.
7	133233073	134086589	EXOC4	.	.
7	136848652	137040255	CHRM2	.	.
7	139757051	140040325	TBXAS1	.	.
7	150924961	151034588	KCNH2,NOS3	.	.
7	151065831	151164436	AGAP3	.	.
7	151536124	151897125	PRKAG2	.	.
7	153771989	154914285	DPP6	.	.
7	158710995	158850253	ESYT2	.	.
8	2025046	2185552	MYOM2	.	.
8	2915353	5014972	CSMD1	.	.
8	11656959	11780002	GATA4	.	.
8	18150477	18243689	NAT1	.	.
8	18370208	18421218	NAT2	.	.
8	19881717	19987259	LPL	.	.
8	22347278	22454129	SLC39A14	.	.
8	22693251	23020000	PEBP4	.	.
8	23170452	23245102	TNFRSF10A	.	.
8	26728150	26887278	ADRA1A	.	.
8	27470781	27587179	EPHX2	.	.
8	28290063	28363355	PNOC	.	.
8	30658066	30747846	GSR	.	.
8	31619222	32875666	NRG1	.	.
8	37942990	37986599	ADRB3	.	.
8	39882275	39948790	IDO1	.	.
8	40510590	40917833	ZMAT4	.	.
8	42251302	42352460	IKBKB	.	.
8	53205724	53271637	OPRK1	.	.
8	58470178	58520365	CYP7A1	.	.
8	61480556	61734640	ASPH	.	.
8	62994881	63059407	GGH	.	.
8	65141145	65215370	LINC00251	.	.
8	66156376	66198464	CRH	.	.
8	67402038	67767912	CPA6	.	.
8	68310955	68839023	C8orf34	.	.
8	71177433	71612025	EYA1	.	.
8	73969727	74049079	LY96	.	.
8	90771741	90979393	NECAB1	.	.
8	102167808	102258961	RRM2B	.	.
8	104310324	104487055	DPYS	.	.
8	116930273	117196714	SLC30A8	.	.
8	118903557	118971885	TNFRSF11B	.	.
8	131884093	132033642	EFR3A	.	.
8	138568235	138934041	COL22A1	.	.
8	142890559	142938184	CYP11B2	.	.
9	194854	485259	DOCK8	.	.
9	4470468	4607469	SLC1A1	.	.
9	6512467	6665729	GLDC	.	.
9	8294246	10633002	PTPRD	.	.
9	14061843	14418983	NFIB	.	.
9	20321669	20642499	MLLT3	.	.
9	21974139	22148103	CDKN2B-AS1	.	.
9	27305209	27593866	MOB3B,C9orf72	.	.
9	72880671	73100442	ALDH1A1	.	.
9	76365526	76414517	RFK	.	.
9	84255457	84360758	SLC28A3	.	.
9	84648551	85047054	NTRK2	.	.
9	87477228	87728634	DAPK1	.	.
9	97654909	97717340	XPA	.	.
9	100079243	100372942	INVS,TEX10	.	.
9	101549352	101758647	GRIN3A	.	.
9	104761006	104948155	ABCA1	.	.
9	113199836	113284492	SLC31A1	.	.
9	114309869	114361693	ORM2	.	.
9	116403112	117435070	ASTN2	.	.
9	117680861	117744735	TLR4	.	.
9	120882393	121070275	TRAF1,C5	.	.
9	122349409	122415703	PTGS1	.	.
9	123084493	123288586	STRBP	.	.
9	125214853	125390928	HSPA5,GAPVD1	.	.
9	127774597	127834327	FPGS	.	.
9	129718331	129773042	PTGES	.	.
9	132871348	132966874	TSC1	.	.
9	133213278	133299294	ABO	.	.
9	133512164	133595519	ADAMTSL2	.	.
9	133615081	133679329	DBH	.	.
9	134297098	134460585	RXRA	.	.
9	134860810	134907523	FCN2	.	.
9	137119154	137188756	GRIN1	.	.
10	5015354	5127686	AKR1C3	.	.
10	5175462	5238949	AKR1C4	.	.
10	8025378	8095198	GATA3	.	.
10	12329547	12855545	CAMK1D	.	.
10	31785398	31948876	ARHGAP12	.	.
10	33157492	33356262	NRP1	.	.
10	44350165	44406493	CXCL12	.	.
10	45354176	45466119	ALOX5	.	.
10	49589095	49687942	CHAT	.	.
10	60758331	60814852	CDK1	.	.
10	61881684	62116944	ARID5B	.	.
10	62784720	62828479	ADO	.	.
10	65892457	67783637	CTNNA3	.	.
10	71299259	71835947	SLC29A3,CDH23	.	.
10	71944395	72033558	CHST3	.	.
10	75411624	76580168	LRMDA	.	.
10	76849601	77658369	KCNMA1	.	.
10	77770791	77946755	DLG5	.	.
10	81855194	83007179	NRG3	.	.
10	87843625	87991930	PTEN	.	.
10	90720823	90928553	HTR7,RPP30	.	.
10	93973931	94352823	PLCE1	.	.
10	94739304	94875547	CYP2C19	.	.
10	94915594	95089813	CYP2C9,CYP2C8	.	.
10	96978038	97205959	SLIT1	.	.
10	97746751	97823441	SFRP5	.	.
10	98363565	98437292	PYROXD2	.	.
10	99762640	99881014	ABCC2	.	.
10	103067185	103297605	NT5C2	.	.
10	103857569	103938184	STN1	.	.
10	111056745	111100907	ADRA2A	.	.
10	112930247	113187678	TCF7L2	.	.
10	113658445	113750907	CASP7	.	.
10	114023866	114066904	ADRB1	.	.
10	117221093	117299430	SLC18A2	.	.
10	119013670	119100823	EIF3A	.	.
10	119187571	119479745	GRK5	.	.
10	122434653	122534907	ARMS2,HTRA1	.	.
10	133342485	133393354	ECHS1	.	.
10	133500406	133581220	CYP2E1	.	.
11	1254371	1329654	TOLLIP	.	.
11	1975176	2021470	H19	.	.
11	2143929	2192610	TH	.	.
11	2424684	2869105	KCNQ1	.	.
11	4062830	4158932	RRM1	.	.
11	5017013	5079627	OR52J2P,OR52J3,OR52E2	.	.
11	10283778	10327397	ADM	.	.
11	11250877	11373250	GALNT18,CSNK2A3	.	.
11	14257922	14384506	RRAS2	.	.
11	14857440	14913332	CYP2R1	.	.
11	14946668	14992978	CALCA	.	.
11	17188153	17496894	NUCB2,KCNJ11,ABCC8	.	.
11	17997555	18066269	TPH1	.	.
11	19162030	19230571	CSRP3	.	.
11	20579594	20679285	SLC6A5	.	.
11	27486830	27748178	BDNF-AS,BDNF	.	.
11	34418684	34492060	CAT	.	.
11	45627689	45694603	CHST1	.	.
11	46699196	46759506	F2	.	.
11	47228300	47289033	NR1H3	.	.
11	49125092	49228638	FOLH1	.	.
11	57683714	57760973	MED19,TMX2	.	.
11	62916385	63035841	SLC22A6,SLC22A8	.	.
11	64515478	64622353	SLC22A11,SLC22A12	.	.
11	65477688	65526516	MALAT1	.	.
11	65633597	65683090	RELA	.	.
11	67563742	67606656	GSTP1	.	.
11	67622555	67670730	ACY3	.	.
11	68662735	68711175	GAL	.	.
11	69621156	69674474	CCND1	.	.
11	71982864	72159892	NUMA1,FOLR3	.	.
11	75080563	75226549	SLCO2B1	.	.
11	82802936	82990584	PRCP	.	.
11	83435012	85647922	DLG2	.	.
11	85937175	86089882	PICALM	.	.
11	94357316	94421419	GPR83	.	.
11	102815801	102865221	MMP3	.	.
11	103089410	103567430	DYNC2H1	.	.
11	108203044	108487531	ATM,C11orf65	.	.
11	112123253	112184735	IL18	.	.
11	112941247	113298436	NCAM1	.	.
11	113367779	113542272	ANKK1,DRD2	.	.
11	113884553	114010313	HTR3B,HTR3A	.	.
11	116758201	116853072	APOA1,APOA5,APOC3	.	.
11	120491746	121008906	GRIK4	.	.
11	123338428	123647774	GRAMD1B	.	.
11	126263065	126318845	TIRAP	.	.
11	128816315	128887373	KCNJ1	.	.
11	128914731	128963399	TP53AIP1	.	.
11	132394977	133552501	OPCML	.	.
12	170077	234570	SLC6A12	.	.
12	732579	1010053	WNK1,RAD52	.	.
12	1509891	1667499	WNT5B	.	.
12	1950772	2717950	CACNA1C	.	.
12	3771047	3893448	PARP11	.	.
12	5511869	5966232	ANO2	.	.
12	6308757	6362424	TNFRSF1A	.	.
12	6808407	6909358	P3H3,GNB3,SPSB2	.	.
12	9047664	9136229	A2M	.	.
12	9732486	9780901	CD69	.	.
12	10206058	10349608	KLRD1	.	.
12	10422264	10474685	KLRC1	.	.
12	13417942	14002002	GRIN2B	.	.
12	20348537	20773386	PDE3A,SLCO1C1	.	.
12	20790702	20936911	SLCO1B3	.	.
12	21110388	21399980	SLCO1B1,SLCO1A2,IAPP	.	.
12	21777389	21962543	ABCC9	.	.
12	25185246	25270936	KRAS	.	.
12	32379558	32666050	FGD4	.	.
12	34001821	34049694	ALG10	.	.
12	47821537	47963048	VDR	.	.
12	49930737	49978878	AQP2	.	.
12	51371317	51535763	SLC4A8	.	.
12	53190567	53252980	RARG	.	.
12	53360176	53451672	SP1,AMHR2	.	.
12	53942308	53994956	HOTAIR	.	.
12	56056799	56123505	ERBB3	.	.
12	57075408	57152139	STAT6	.	.
12	57727727	57788986	CDK4,CYP27B1	.	.
12	59576029	59809855	SLC16A7	.	.
12	65030626	65148867	WIF1	.	.
12	68134768	68179740	IFNG	.	.
12	68788177	68865544	MDM2	.	.
12	69339710	69450244	YEATS4	.	.
12	71419798	71606310	LGR5	.	.
12	71918143	72206618	TPH2	.	.
12	77001248	77085569	E2F7	.	.
12	78843993	79472008	SYT1	.	.
12	89568049	89729300	ATP2B1	.	.
12	95980753	96064775	LTA4H	.	.
12	98706457	100004654	ANKS1B	.	.
12	102176459	102222345	PMCH	.	.
12	102816889	102978410	PAH	.	.
12	106971364	107113549	CRY1	.	.
12	108838932	108921043	DAO	.	.
12	109327903	109475523	MYO1H	.	.
12	109553255	109624543	MVK	.	.
12	111014165	111370554	CUX2	.	.
12	111385923	111471623	SH2B3	.	.
12	111746887	111837532	ALDH2	.	.
12	117171508	117472170	NOS1	.	.
12	118129801	118392907	TAOK3	.	.
12	120997763	121059242	OASL	.	.
12	121112819	121208032	P2RX7	.	.
12	124756856	124902668	SCARB1	.	.
13	27983274	28120592	FLT3	.	.
13	32995697	33086143	KL	.	.
13	34922270	35693022	NBEA	.	.
13	40535667	40714197	FOXO1	.	.
13	42542736	42628013	TNFSF11	.	.
13	46807200	46917343	HTR2A	.	.
13	48017626	48067221	NUDT15	.	.
13	51910436	52032125	ATP7B	.	.
13	59645583	60183928	DIAPH3	.	.
13	94999835	95321475	ABCC4	.	.
13	95781580	96073482	UGGT2	.	.
13	101033776	101436508	NALCN	.	.
13	102825831	102895995	ERCC5	.	.
13	103023998	103091372	SLC10A2	.	.
13	105445867	105536850	DAOA	.	.
14	20426401	20477772	OSGEP,APEX1	.	.
14	31469956	31881224	NUBPL	.	.
14	35024907	35297622	FAM177A1,PRORP	.	.
14	35381513	35425593	NFKBIA	.	.
14	46819629	47695605	MDGA2	.	.
14	50837891	50964483	PYGL	.	.
14	52293933	52348598	PTGER2	.	.
14	53013179	53173323	DDHD1	.	.
14	55104110	55165423	LGALS3	.	.
14	58278504	58393887	ARID4A	.	.
14	61675513	61768259	HIF1A	.	.
14	64064232	64358112	ESR2	.	.
14	64368031	64483457	MTHFD1	.	.
14	64889368	64964591	CHURC1	.	.
14	64966345	65082652	FNTB	.	.
14	72906377	72979703	DCAF4	.	.
14	73217497	73294640	PAPLN	.	.
14	94541442	94644055	SERPINA5,SERPINA3	.	.
14	96184679	96288967	BDKRB2,BDKRB1	.	.
14	99427319	99555044	CCNK	.	.
14	100759410	100881031	MEG3	.	.
14	103541896	103735504	KLC1,XRCC3	.	.
14	104749349	104823442	AKT1	.	.
15	25657271	25885184	ATP10A	.	.
15	26523546	27561984	GABRB3,GABRG3	.	.
15	29679367	29988915	TJP1	.	.
15	31903438	32193018	CHRNA7	.	.
15	39568357	39802841	FSIP1	.	.
15	39914115	40055591	EIF2AK4	.	.
15	45232234	45297846	SLC28A2	.	.
15	45341124	45468194	GATM	.	.
15	51188057	51359082	CYP19A1	.	.
15	55298960	55375648	PIGB	.	.
15	55806922	56013660	NEDD4	.	.
15	57933424	58589844	ALDH1A2,LIPC	.	.
15	60468284	61249302	RORA	.	.
15	63301378	63401846	CA12	.	.
15	74699542	74863346	CYP1A1,CYP1A2,CSK,ULK3	.	.
15	75003586	75137462	PPCDC	.	.
15	78487564	78747754	HYKK,PSMA4,CHRNA5,CHRNA3,CHRNB4	.	.
15	81139575	81334058	IL16	.	.
15	84864654	84965798	SLC28A1	.	.
15	89285198	89354861	POLG	.	.
15	89644367	89699427	PLIN1	.	.
16	263164	307215	PDIA2	.	.
16	661670	710444	JMJD8,WDR24	.	.
16	1288880	1347018	UBE2I	.	.
16	3933387	4136442	ADCY9	.	.
16	4334542	4445705	CORO7	.	.
16	5219802	7733340	RBFOX1	.	.
16	11659083	11762857	TXNDC11	.	.
16	13900138	13972348	ERCC4	.	.
16	15918949	16243522	ABCC1,ABCC6	.	.
16	23258231	23401294	SCNN1B	.	.
16	23815983	24240611	PRKCB	.	.
16	24590209	24847632	TNRC6A	.	.
16	27293668	27384896	IL4R	.	.
16	28583944	28678744	SULT1A1,NPIPB8	.	.
16	28826600	28898165	SH2B1	.	.
16	29439913	29484966	SULT1A4	.	.
16	30179228	30224310	SULT1A3	.	.
16	30903055	30968783	FBXL19	.	.
16	30969256	31062975	STX1B,STX4	.	.
16	31063425	31122913	PRSS53,VKORC1	.	.
16	48145773	48267568	ABCC11	.	.
16	49467524	49877919	ZNF423	.	.
16	50673588	50754041	NOD2	.	.
16	53681692	54178512	FTO	.	.
16	55632906	55727645	SLC6A2	.	.
16	55739367	55853337	CES1P1,CES1	.	.
16	56845207	56935850	SLC12A3	.	.
16	56940982	57003845	CETP	.	.
16	69085653	69138719	HAS3	.	.
16	69686996	69746668	NQO1	.	.
16	70667439	70821160	VAC14	.	.
16	71988588	72047664	DHODH	.	.
16	84954175	85031535	ZDHHC7	.	.
16	87810023	87889507	SLC7A5	.	.
16	88623289	88671054	CYBA	.	.
16	89470719	89581517	SPG7,RPL13,SNORD68	.	.
16	89892119	89940973	MC1R	.	.
17	3545444	3629411	TRPV1	.	.
17	4690596	4743059	ARRB2	.	.
17	4912277	4955023	GP1BA	.	.
17	5262265	5406340	RABEP1	.	.
17	6976049	7030754	ALOX12	.	.
17	7231416	7280420	ELP5	.	.
17	7464366	7534616	POLR2A	.	.
17	7539238	7634897	SENP3,FXR2	.	.
17	7641779	7707538	TP53	.	.
17	12000829	12163830	MAP2K4	.	.
17	17790399	17857002	SREBF1	.	.
17	18240597	18286552	MIEF2	.	.
17	18307860	18383563	SHMT1	.	.
17	19475385	19599034	SLC47A1	.	.
17	19658288	19768943	SLC47A2,ALDH3A1	.	.
17	27736766	27820529	NOS2	.	.
17	30174319	30312056	SLC6A4,BLMH	.	.
17	32993087	34194964	ASIC2	.	.
17	34227429	34308334	CCL2,CCL11	.	.
17	34960512	35029743	LIG3	.	.
17	39667914	39750426	ERBB2	.	.
17	40038290	40120589	THRA,NR1D1	.	.
17	40368525	40437896	TOP2A	.	.
17	42293324	42410192	STAT3	.	.
17	44228390	44288141	SLC4A1	.	.
17	45088959	45153354	PLCD3	.	.
17	45764280	45855828	CRHR1	.	.
17	47233827	47333743	ITGB3	.	.
17	47713236	47766122	TBX21	.	.
17	50164101	50221632	COL1A1	.	.
17	50326126	50383138	XYLT2	.	.
17	50614677	50712253	ABCC3	.	.
17	51610313	52180017	CA10	.	.
17	55862301	56537016	ANKFN1	.	.
17	61379843	61429466	TBX2	.	.
17	62989556	63447699	TANC2	.	.
17	63456833	63525531	ACE	.	.
17	63918554	63992918	SCN4A	.	.
17	65507485	65581648	AXIN2	.	.
17	66282613	66830743	PRKCA	.	.
17	75067727	75126162	SLC16A5	.	.
17	76450891	76523318	RHBDF2	.	.
17	80524819	80986371	RPTOR	.	.
17	81489413	81543847	ACTG1	.	.
18	637352	732662	TYMS,ENOSF1	.	.
18	6709716	6935716	ARHGAP28	.	.
18	7546782	8426861	PTPRM	.	.
18	24440637	24499961	HRH4	.	.
18	27912879	28197946	CDH2	.	.
18	37223040	37585827	CELF4	.	.
18	45192995	45703688	SLC14A2	.	.
18	51154550	51238333	MEX3C	.	.
18	58024226	58421540	NEDD4L	.	.
18	60351062	60393354	MC4R	.	.
18	62305287	62432879	TNFRSF11A	.	.
18	63103346	63340128	BCL2	.	.
18	77229848	77297900	GALR1	.	.
19	2143933	2257704	DOT1L,PLEKHJ1	.	.
19	3574507	3720468	TBXA2R,PIP5K1C	.	.
19	6657704	6750562	C3	.	.
19	7092255	7314414	INSR	.	.
19	7502131	7554009	MCOLN1	.	.
19	8828844	9001342	MUC16	.	.
19	9814503	9869689	PIN1	.	.
19	11069462	11153820	LDLR	.	.
19	13186442	13653025	CACNA1A	.	.
19	13816440	13856517	MIR27A	.	.
19	15828390	15954867	CYP4F2,CYP4F11	.	.
19	18100913	18190532	PIK3R2	.	.
19	35805372	35889287	NPHS1	.	.
19	36162276	36266257	ZNF565	.	.
19	36896329	37018700	ZNF568	.	.
19	38413691	38607564	RYR1	.	.
19	38858555	38928893	SIRT2,NFKBIB	.	.
19	39221143	39268856	IFNL3,IFNL4	.	.
19	40823541	40871439	CYP2A6	.	.
19	40966013	41047720	CYP2B6,CYP2A7P1	.	.
19	41068451	41148381	CYP2A13,CYP2F1	.	.
19	41281587	41374391	TGFB1	.	.
19	43523311	43600473	XRCC1	.	.
19	44885791	44929393	APOE	.	.
19	45313434	45546983	KLC3,ERCC2,PPP1R13L,ERCC1,VASP	.	.
19	45648221	45703722	GIPR	.	.
19	46600468	46645089	PTGIR	.	.
19	48532172	48619425	SULT2B1	.	.
19	48675971	48725951	FUT2	.	.
19	50309653	50403388	NR1H2	.	.
19	51205064	51263860	CD33	.	.
19	52928038	52982911	ZNF816	.	.
19	54095410	54151719	PRPF31	.	.
19	54993705	55058264	GP6	.	.
19	55344382	55390463	IL11	.	.
19	57594233	57664041	ZNF134,ZNF211	.	.
20	342835	417559	TRIB3	.	.
20	1953693	2014285	PDYN	.	.
20	3170350	3291278	DDRGK1,ITPA	.	.
20	8057251	8988360	PLCB1	.	.
20	23025633	23069672	THBD	.	.
20	23846372	23899748	CST5	.	.
20	34852146	34947985	ACSS2	.	.
20	36870229	36971893	SAMHD1	.	.
20	40665848	40709236	MAFB	.	.
20	41008822	41216801	TOP1,PLCG1	.	.
20	44331775	44454596	HNF4A	.	.
20	51366957	51582831	NFATC2	.	.
20	54133446	54194979	CYP24A1	.	.
20	54455593	54704529	DOK5	.	.
20	57106159	57286641	BMP7	.	.
20	58819718	58931192	GNAS	.	.
20	58961208	59052345	NELFCD,TUBB1,ATP5F1E	.	.
20	62194960	62240278	HRH3	.	.
20	63323223	63398401	CHRNA4	.	.
20	64053181	64104398	RGS19,OPRL1,LKAAEAR1	.	.
21	26815755	26865409	ADAMTS1	.	.
21	28852191	28905371	N6AMT1	.	.
21	29174071	29960033	BACH1,GRIK1	.	.
21	34426688	34532214	KCNE1	.	.
21	36049941	36093166	CBR1	.	.
21	36115079	36203988	CBR3	.	.
21	37587373	38141345	KCNJ6	.	.
21	38785183	38844955	ETS2	.	.
21	39990999	40867158	DSCAM	.	.
21	42179689	42317244	ABCG1	.	.
21	43639560	43716079	RRP1B	.	.
21	45467373	45593365	SLC19A1	.	.
22	17064145	17135694	IL17RA	.	.
22	19855517	19989975	TXNRD2,COMT	.	.
22	23668136	23719176	RGL4	.	.
22	24250817	24515074	SPECC1L,ADORA2A,ADORA2A-AS1	.	.
22	28774555	28820769	XBP1	.	.
22	36540857	36723752	CACNG2	.	.
22	36840804	36898017	NCF4	.	.
22	37205270	37264448	RAC2	.	.
22	37950686	38007422	SOX10	.	.
22	38036311	38095701	PICK1	.	.
22	38270691	38338084	CSNK1E	.	.
22	40804535	40876639	ST13	.	.
22	40931347	40993309	RBX1	.	.
22	41949475	42078456	SEPTIN3,WBP2NL	.	.
22	42106310	42152969	CYP2D6	.	.
22	42488344	42539796	RRP7A	.	.
22	42815412	43035149	PACSIN2	.	.
22	43903792	43984488	PNPLA3	.	.
22	46130521	46263756	PPARA	.	.
22	50505752	50550032	TYMP	.	.
22	50602754	50648173	ARSA	.	.
X	12847072	12910361	TLR7	.	.
X	15474566	15627236	ACE2	.	.
X	23644262	23706397	PRDX4	.	.
X	49230438	49290477	FOXP3	.	.
X	77890656	78070395	ATP7A	.	.
X	101373273	101434133	GLA,HNRNPH2	.	.
X	114563809	114930061	HTR2C	.	.
X	123162584	123510915	GRIA3	.	.
X	129519849	129612561	OCRL	.	.
X	129716814	129789536	XPNPEP2	.	.
X	152617895	152677542	GABRQ	.	.
X	154511391	154585046	G6PD,IKBKG	.	.
