# Supplementary material for: Targeted haplotyping in pharmacogenomics using Oxford Nanopore Technologies’ adaptive sampling
Source: Front Pharmacol. 2023 Nov 13;14:1286764. doi: 10.3389/fphar.2023.1286764 (PMC10679755; doi:10.3389/fphar.2023.1286764)
Supplement: Supplementary file 1 [file DataSheet1.ZIP › SupplementaryMaterials/SupplementaryMaterials_Table_S10.xlsx]

## Sheet: Sheet1
Supplementary Table S10 Overview of the major star alleles for 24 Very Important Pharmacogenes (VIPs) in the HG002 and HG005 reference samples as called by Aldy v4.4. The accuracy of these calls has not been verified. Special caution is advised for the CYP2D6 and UGT1A1 genes as these were consistently called incorrectly among the reference samples for which the truth set was available.
	HG002	HG005
GENE	ALDY R10.4.1	ALDY R10.4.1
CFTR	*WT/*WT	*WT/*WT
COMT	*Met/*Met	*Met/*ValA
CYP1A2	*1/*1	*1/*1
CYP2A13	*1/*1	*1/*1
CYP2A6	*1/*12+*12	*1+*9+rs199916117/*12
CYP2B6	*2/*5	*1/*1
CYP2C19	*1/*1	*1/*1
CYP2C8	*1/*1	*1/*1
CYP2C9	*1/*1	*1/*1
CYP2D6	*2+*2/*4	*36.ALDY/*49
CYP2E1	*1/*7B	*5A_7A_1B/*6_7C_1B
CYP2J2	*1/*1	*1/*1
CYP3A4	*1/*1	*1/*1
CYP3A5	*3/*3	*3/*3
CYP4F2	*1/*4	*1/*1
DPYD	*1/*1	*1/*9
G6PD	*B/*B	*B/*B
GSTP1	*A/*A	*A/*B
NAT2	*4/*6	*4/*4
NUDT15	*1/*1	*1/*2
SLCO1B1	*1/*1	*37/*37
TPMT	*1/*1	*1/*1
UGT1A1	*1/*1	*6/*60+rs3755319
VKORC1	*H1/*H1	*H1/*H1
