# Supplementary material for: Targeted haplotyping in pharmacogenomics using Oxford Nanopore Technologies’ adaptive sampling
Source: Front Pharmacol. 2023 Nov 13;14:1286764. doi: 10.3389/fphar.2023.1286764 (PMC10679755; doi:10.3389/fphar.2023.1286764)
Supplement: Supplementary file 1 [file DataSheet1.ZIP › SupplementaryMaterials/SupplementaryMaterials_Table_S2.xlsx]

## Sheet: Sheet1
Supplementary Materials Table S2 Cost estimation for multiplexing 3 samples on a single R10.4.1 flow cell.
Cost estimation for multiplexing 3 samples on a single R10.4.1 flow cell
Number of samples	3
	Reaction V (µL)	Total volume need for the experiment (µL)	Reagent cost (€/µL)	Kit cost (€)	Total cost (€)	Comment
NEBNext FFPE DNA Repair Enzyme	1	3	3.9375		11.8125	If 24 Rxn scale
Ultra II End-prep Enzyme Mix	1.5	4.5	3.95833		17.8125	If 24 Rxn scale
Blunt/TA Ligase Master Mix	20	60	0.452		27.12	If 50 Rxn scale
Quick T4 DNA Ligase	5	5	3.59		17.95	If 20 Rxn scale
SQK-NBD114.24 kit				665	20.7812	Contains 24 barcodes, each barcode contains 20 µL, 5 µL per barcode is used per prep
Flow cell Wash Kit XL				415	17.2917	Assuming two washes
Native Barcoding Auxiliary Kit V14				275	22.9167	Replacement of kit components, excluding barcodes
Sequencing Auxiliary Vials V14				95	15.8333	To prime flow cell after washing
R10.4.1 PromethION flow cell				812.5	812.5	If bought in single pack format
				Total	964.018	EXCLUSIVE VAT + Shipping
				Total cost per sample	321.339	EXCLUSIVE VAT + Shipping
