# Supplementary material for: Targeted haplotyping in pharmacogenomics using Oxford Nanopore Technologies’ adaptive sampling
Source: Front Pharmacol. 2023 Nov 13;14:1286764. doi: 10.3389/fphar.2023.1286764 (PMC10679755; doi:10.3389/fphar.2023.1286764)
Supplement: Supplementary file 1 [file DataSheet1.ZIP › SupplementaryMaterials/SupplementaryMaterials_Table_S3.xlsx]

## Sheet: Sheet1
Supplementary Table S3 Overview of the number of variants phased in truth set and the sequencing data for HG001 (R9.4.1 flow cell), HG001 (R10.4.1 flow cell), HG002 (R10.4.1 flow cell), and HG005 (R10.4.1 flow cell).
	Gene length (nt)	gene_variants_phased_HG001_R9	ref_variants_phased_HG001_R9	correct_phased_HG001_R9	R9_HG001 % correct phased variants from ref (%) - WhatsHap 2.0	gene_variants_phased_HG001_R10	ref_variants_phased_HG001_R10	correct_phased_HG001_R10	R10_HG001 % correct phased variants from ref (%) - WhatsHap 2.0	gene_variants_phased_HG002_R10	ref_variants_phased_HG002_R10	correct_phased_HG002_R10	R10_HG002 % correct phased variants from ref (%) - WhatsHap 2.0	gene_variants_phased_HG005_R10	ref_variants_phased_HG005_R10	correct_phased_HG005_R10	R10_HG005 % correct phased variants from ref (%) - WhatsHap 2.0
A2M	48567	90	93	89	95.6989	90	93	89	95.6989	92	97	89	91.7526	12	4	4	100
ABCA1	147151	107	105	101	96.1905	113	105	99	94.2857	137	147	132	89.7959	105	93	89	95.6989
ABCB1,RUNDC3B	329281	102	99	81	81.8182	120	99	84	84.8485	111	115	91	79.1304	46	29	15	51.7241
ABCB4	78741	113	115	112	97.3913	110	115	107	93.0435	97	100	92	92	31	28	28	100
ABCB5	161373	99	90	83	92.2222	131	90	85	94.4444	11	1	1	100	217	72	53	73.6111
ABCC1	204310	102	94	85	90.4255	99	94	43	45.7447	316	317	298	94.0063	233	97	88	90.7216
ABCC10	23063	15	13	13	100	13	13	13	100				#DIV/0!	10	7	7	100
ABCC11	81797	9	7	5	71.4286	7	7	4	57.1429	104	83	81	97.5904	14	5	1	20
ABCC2	78376	165	125	106	84.8	171	125	106	84.8	11	5	2	40	40	15	15	100
ABCC3	57578	59	58	55	94.8276	58	58	52	89.6552	32	34	29	85.2941	27	19	19	100
ABCC4	281642	206	212	190	89.6226	206	212	189	89.1509	366	358	322	89.9441	400	301	206	68.4385
ABCC5	98007	37	7	4	57.1429	66	7	7	100	170	124	115	92.7419	13	3	1	33.3333
ABCC6	73959	89	80	74	92.5	85	80	69	86.25	72	64	61	95.3125	20	5	5	100
ABCC8	84398	93	94	90	95.7447	95	94	92	97.8723	51	51	49	96.0784	116	64	62	96.875
ABCC9	145156	176	179	171	95.5307	179	179	169	94.4134	161	165	153	92.7273	118	85	85	100
ABCG1	97557	94	98	90	91.8367	90	98	87	88.7755	163	159	154	96.8553	118	63	57	90.4762
ABCG2	141480	211	218	203	93.1193	216	218	200	91.7431	100	92	88	95.6522	117	25	24	96
ABCG8	51048	103	102	98	96.0784	103	102	98	96.0784	85	67	59	88.0597	11	6	6	100
ABO	46018	109	90	82	91.1111	112	90	82	91.1111	25	25	25	100	163	130	124	95.3846
ACE	28700	20	19	19	100	19	19	16	84.2105	22	18	17	94.4444	57	19	14	73.6842
ACE2	112672	8	9	7	77.7778	7	9	2	22.2222				#DIV/0!				#DIV/0!
ACHE	6982	5	5	5	100	5	5	5	100	6	7	6	85.7143	2	2	2	100
ACSS2	55841	5	1	1	100	3	1	1	100	13	13	12	92.3077	10	3	3	100
ACTG1	14436	13	13	13	100	11	13	11	84.6154	2	1	1	100				#DIV/0!
ACY3	8177	2	2	2	100	2	2	2	100	1	1	1	100	10	9	9	100
ACYP2	334464	319	323	292	90.4025	289	323	262	81.1146	483	483	448	92.7536	427	378	368	97.3545
ADAMTS1	9656	24	24	24	100	23	24	23	95.8333	1	1	1	100	22	22	21	95.4545
ADAMTSL2	43357	81	72	69	95.8333	88	72	69	95.8333	60	12	12	100	51	29	28	96.5517
ADCY1	148978	114	104	102	98.0769	120	104	103	99.0385	172	170	161	94.7059	94	54	54	100
ADCY2	433945	421	428	344	80.3738	360	428	340	79.4393	481	485	461	95.0515	314	275	256	93.0909
ADCY9	163057	162	159	151	94.9686	149	159	145	91.195	197	179	167	93.2961	130	97	94	96.9072
ADD1	86234	67	68	61	89.7059	67	68	60	88.2353	65	68	61	89.7059	64	52	49	94.2308
ADGRL3	878011	288	271	213	78.5978	122	271	75	27.6753	716	674	611	90.6528	950	803	774	96.3885
ADGRV1	635095	190	188	173	92.0213	133	188	109	57.9787	572	563	538	95.5595	719	694	661	95.245
ADH1A	14636	15	15	15	100	15	15	15	100				#DIV/0!	2	1	1	100
ADH1B,ADH1C	47777	37	39	35	89.7436	40	39	37	94.8718	16	14	12	85.7143				#DIV/0!
ADH7	23402	20	25	20	80	23	25	22	88	6	6	6	100				#DIV/0!
ADIPOQ	15761	27	28	25	89.2857	28	28	25	89.2857	40	40	39	97.5	15	15	15	100
ADM	3621	1	2	1	50	1	2	1	50	2	2	2	100				#DIV/0!
ADO	3761				#DIV/0!				#DIV/0!				#DIV/0!	5	5	5	100
ADORA1	76753	14	13	13	100	15	13	13	100	71	73	71	97.2603	82	78	75	96.1538
ADORA2A,ADORA2A-AS1	77197	80	86	79	91.8605	86	86	82	95.3488	16	14	14	100	85	81	79	97.5309
ADRA1A	119130	193	201	187	93.0348	192	201	188	93.5323	74	69	69	100	139	135	128	94.8148
ADRA2A	4164	1	1	1	100	1	1	1	100	3	3	3	100	6	4	4	100
ADRA2C	2180				#DIV/0!				#DIV/0!	3	2	2	100				#DIV/0!
ADRB2	2014	4	4	4	100	4	4	4	100	1	1	1	100	3	3	3	100
ADRB3	3611	6	7	6	85.7143	6	7	6	85.7143				#DIV/0!	5	5	5	100
AGAP3	58607	73	76	71	93.4211	75	76	71	93.4211	70	67	66	98.5075	60	57	56	98.2456
AGBL4	1491102	942	1100	880	80	982	1100	873	79.3636	78	148	75	50.6757	675	489	336	68.7117
AGT	54802	94	93	91	97.8495	94	93	90	96.7742	151	148	141	95.2703	3	1	0	0
AGTR1	45910	32	28	27	96.4286	30	28	26	92.8571				#DIV/0!	31	26	26	100
AHR	429795	490	493	461	93.5091	499	493	463	93.9148	287	286	272	95.1049	379	264	249	94.3182
AKR1C3	72334	128	131	128	97.7099	130	131	128	97.7099	118	114	114	100	149	142	140	98.5915
AKR1C4	23489	38	37	36	97.2973	39	37	37	100				#DIV/0!	23	21	21	100
AKT1	34095	5	5	5	100	5	5	5	100	41	1	1	100	22	19	19	100
ALDH1A1	179773	172	177	167	94.3503	178	177	168	94.9153	53	50	42	84	172	46	44	95.6522
ALDH1A2,LIPC	616422	709	780	686	87.9487	789	780	734	94.1026	734	681	664	97.5037	821	631	612	96.9889
ALDH1L1	94434	191	195	189	96.9231	189	195	188	96.4103	224	231	220	95.2381	237	209	195	93.3014
ALDH2	50647	3	2	2	100	3	2	2	100	31	34	30	88.2353	41	26	26	100
ALDH3A1	10961	3	3	3	100	4	3	3	100	9	9	9	100	20	13	13	100
ALDH5A1	42342	95	91	83	91.2088	100	91	88	96.7033	4	1	1	100	68	57	55	96.4912
ALG10	7875				#DIV/0!				#DIV/0!	4	4	4	100				#DIV/0!
ALOX12	14707	31	31	31	100	30	31	30	96.7742	3	3	3	100				#DIV/0!
ALOX5	71945	128	130	124	95.3846	124	130	120	92.3077	133	131	122	93.1298	73	68	62	91.1765
AMPD1	22530	10	11	10	90.9091	10	11	10	90.9091	18	20	18	90	21	1	1	100
ANKFN1	634717	168	173	149	86.1272	112	173	102	58.9595	369	355	330	92.9577	480	447	418	93.5123
ANKK1,DRD2	134495	171	175	166	94.8571	180	175	168	96	106	102	98	96.0784	14	7	6	85.7143
ANKS1B	1258199	1379	1428	1336	93.5574	1392	1428	1164	81.5126	1089	1168	1055	90.3253	629	673	465	69.0936
ANO2	414365	585	525	509	96.9524	577	525	500	95.2381	526	408	374	91.6667	170	172	113	65.6977
AOX1	91052	111	112	105	93.75	113	112	105	93.75	150	148	142	95.9459	82	58	51	87.931
APEX1	2583	2	2	2	100	2	2	2	100				#DIV/0!	2	2	2	100
APLF	188292	21	24	15	62.5	24	24	15	62.5	12	8	7	87.5	20	16	11	68.75
APOA1,APOA5	14792	4	4	4	100	3	4	3	75				#DIV/0!	17	15	15	100
APOB	42646	16	17	16	94.1176	17	17	16	94.1176	27	27	27	100	5	4	2	50
APOC3	3648				#DIV/0!				#DIV/0!				#DIV/0!	6	3	3	100
APOE	3604	2	2	2	100	2	2	2	100	2	2	2	100				#DIV/0!
AQP1	13666	21	21	19	90.4762	20	21	19	90.4762	0	1	0	0	24	23	23	100
AQP2	8143	17	17	17	100	17	17	17	100	16	16	16	100	10	8	8	100
ARAP2	296295	225	229	216	94.3231	228	229	214	93.4498	155	153	131	85.6209	139	76	70	92.1053
AREG	84461	98	102	95	93.1373	104	102	99	97.0588	6	3	3	100	35	32	29	90.625
ARG1	113502	188	188	180	95.7447	192	188	180	95.7447	283	280	270	96.4286	15	7	6	85.7143
ARHGAP12	123480	89	101	84	83.1683	87	101	85	84.1584	150	157	143	91.0828	145	133	129	96.9925
ARHGAP28	186002	214	220	208	94.5455	216	220	209	95	140	142	130	91.5493	254	200	193	96.5
ARHGEF28	320082	375	404	370	91.5842	277	404	269	66.5842	399	410	384	93.6585	139	136	127	93.3824
ARID4A	75385	6	3	3	100	6	3	3	100	67	65	62	95.3846	64	47	47	100
ARID5B	195262	92	98	86	87.7551	97	98	89	90.8163	162	169	154	91.1243	157	89	88	98.8764
ARMS2	2701	6	7	6	85.7143	6	7	6	85.7143	5	5	5	100	2	2	2	100
ARRB2	12465	34	34	30	88.2353	37	34	31	91.1765	3	3	3	100	4	4	4	100
ARSA	5421	10	10	10	100	10	10	10	100	7	7	6	85.7143	5	4	4	100
ASIC2	1161879	1464	1457	1315	90.2539	557	1457	540	37.0625	1416	1427	1367	95.7954	959	885	757	85.5367
ASPH	214086	242	244	231	94.6721	244	244	231	94.6721	7	2	1	50	146	127	123	96.8504
ASTN2	991960	734	726	354	48.7603	462	726	385	53.0303	1213	1214	1146	94.3987	781	561	548	97.6827
ATAT1	19983	9	10	9	90	9	10	9	90	4	4	4	100				#DIV/0!
ATF2	110730	8	8	4	50	4	8	4	50	18	15	12	80	15	12	11	91.6667
ATG16L1	85625	158	161	149	92.5466	149	161	141	87.5776	22	15	15	100	121	19	17	89.4737
ATG5	280734	132	141	119	84.3972	137	141	121	85.8156	57	61	52	85.2459	237	161	153	95.0311
ATIC	37819	35	34	34	100	33	34	33	97.0588	55	55	53	96.3636	66	58	58	100
ATM,C11orf65	244489	303	314	286	91.0828	320	314	291	92.6752	16	13	9	69.2308	15	12	7	58.3333
ATP10A	187915	366	364	343	94.2308	360	364	335	92.033	251	239	207	86.6109	284	111	107	96.3964
ATP1A2	35529	40	39	37	94.8718	39	39	38	97.4359	60	58	57	98.2759	5	1	1	100
ATP2B1	121253	60	57	54	94.7368	56	57	51	89.4737	56	55	50	90.9091	11	7	5	71.4286
ATP7A	139741	30	32	28	87.5	30	32	28	87.5				#DIV/0!				#DIV/0!
ATP7B	81691	94	101	94	93.0693	96	101	93	92.0792	9	9	9	100	66	64	64	100
AXIN2	34165	42	42	42	100	42	42	42	100	17	16	16	100	39	36	36	100
B4GALT2	12229	2	1	1	100	1	1	1	100	10	10	9	90	14	11	11	100
BACH1,GRIK1	745964	348	327	195	59.633	213	327	183	55.9633	803	789	654	82.8897	338	314	153	48.7261
BAG6	13679	17	18	16	88.8889	20	18	17	94.4444				#DIV/0!	16	12	12	100
BARD1	84039	182	183	175	95.6284	183	183	173	94.5355	195	205	191	93.1707	62	59	55	93.2203
BCHE	64560	52	54	49	90.7407	57	54	27	50				#DIV/0!	7	2	2	100
BCL2	196784	145	141	132	93.617	155	141	131	92.9078	113	105	101	96.1905	161	84	77	91.6667
BCL2L11	49069	17	15	14	93.3333	16	15	13	86.6667	51	51	49	96.0784	44	40	39	97.5
BDKRB1	12759	17	19	17	89.4737	17	19	17	89.4737	2	1	1	100	2	1	1	100
BDKRB2	39489	52	54	50	92.5926	51	54	50	92.5926	52	53	50	94.3396	52	50	48	96
BDNF-AS,BDNF	221350	210	200	189	94.5	220	200	194	97	25	8	5	62.5	89	67	59	88.0597
BLMH	43855	3	3	3	100	5	3	3	100	28	28	27	96.4286	22	22	22	100
BMP5	121939	11	6	6	100	12	6	4	66.6667	50	47	27	57.4468	89	89	82	92.1348
BMP7	140484	110	115	106	92.1739	108	115	105	91.3043	132	109	100	91.7431	174	68	54	79.4118
BST1	35250	41	45	41	91.1111	45	45	43	95.5556	40	43	40	93.0233	10	1	1	100
C3	52860	114	96	88	91.6667	116	96	90	93.75	155	121	115	95.0413	28	10	9	90
C5	97942	85	87	80	91.954	101	87	82	94.2529	34	33	28	84.8485	102	90	84	93.3333
C6	119324	102	109	100	91.7431	99	109	97	88.9908	132	138	131	94.9275	131	16	14	87.5
C6orf15	1354	3	3	3	100	3	3	3	100	3	3	3	100	5	5	5	100
C8orf34	488070	201	198	189	95.4545	206	198	170	85.8586	335	329	316	96.0486	464	167	157	94.012
CA10	529706	205	196	166	84.6939	174	196	150	76.5306	325	331	192	58.006	319	276	248	89.8551
CA12	60470	27	28	27	96.4286	30	28	26	92.8571	4	5	3	60	17	9	9	100
CACNA1A	426585	471	465	422	90.7527	478	465	427	91.828	338	317	293	92.429	321	232	147	63.3621
CACNA1C	727180	628	599	566	94.4908	397	599	356	59.4324	309	463	286	61.7711	337	364	239	65.6593
CACNA1E	490396	416	429	399	93.007	355	429	342	79.7203	160	210	156	74.2857	78	91	52	57.1429
CACNA1S	72941	102	101	99	98.0198	102	101	98	97.0297	94	99	91	91.9192	108	83	83	100
CACNG2	142897	127	127	103	81.1024	136	127	121	95.2756	98	92	83	90.2174	61	28	25	89.2857
CADM2	1115442	680	827	633	76.5417	690	827	628	75.9371	828	1033	772	74.7338	1303	1126	1058	93.9609
CALCA	6312				#DIV/0!				#DIV/0!				#DIV/0!	5	5	5	100
CALU	34110	20	23	18	78.2609	23	23	18	78.2609	3	3	3	100	21	19	18	94.7368
CAMK1D	486000	536	521	401	76.9674	554	521	451	86.5643	763	694	659	94.9568	676	433	410	94.6882
CAPG	23681	37	43	37	86.0465	40	43	39	90.6977	8	11	8	72.7273				#DIV/0!
CAPN10	30973	81	80	79	98.75	82	80	79	98.75	70	74	69	93.2432	37	38	33	86.8421
CASP7	52464	58	63	56	88.8889	66	63	60	95.2381	6	2	2	100	64	12	7	58.3333
CAT	33378	47	48	47	97.9167	46	48	46	95.8333	49	49	47	95.9184	7	7	7	100
CBR1	3227	3	3	3	100	4	3	3	100				#DIV/0!	7	4	4	100
CBR3	48911	124	131	120	91.6031	125	131	117	89.313	9	7	7	100	84	64	64	100
CCHCR1	15801	66	64	62	96.875	61	64	60	93.75	59	58	58	100	82	76	76	100
CCL11	2594	2	2	2	100	2	2	2	100	1	1	1	100	5	5	3	60
CCL2	9776	13	13	13	100	13	13	13	100	1	1	1	100	6	6	6	100
CCND1	13320	12	12	12	100	12	12	12	100				#DIV/0!	3	3	3	100
CCNK	87727	20	19	18	94.7368	10	19	10	52.6316	66	66	62	93.9394	16	5	4	80
CD14	1975				#DIV/0!				#DIV/0!				#DIV/0!	1	1	1	100
CD33	18798	11	11	11	100	11	11	11	100	7	6	6	100	10	6	6	100
CD58	56507	5	7	4	57.1429	5	7	5	71.4286	10	10	10	100	4	3	3	100
CD69	8417	12	9	9	100	12	9	9	100	18	17	17	100	18	16	16	100
CD84	38423	3	3	2	66.6667	7	3	3	100	9	7	6	85.7143	40	38	38	100
CDA	30226	9	9	8	88.8889	8	9	6	66.6667	64	61	55	90.1639	58	35	29	82.8571
CDC5L	63523	4	3	1	33.3333	4	3	2	66.6667	7	3	3	100	5	3	3	100
CDH2	245069	100	135	84	62.2222	110	135	83	61.4815	100	96	89	92.7083	102	53	50	94.3396
CDH23	419029	402	366	348	95.082	266	366	200	54.6448	472	433	420	96.9977	588	291	154	52.921
CDK1	16523	15	16	15	93.75	15	16	15	93.75	38	40	38	95				#DIV/0!
CDK4	8288	4	5	4	80	5	5	5	100	4	4	4	100	4	4	4	100
CDKAL1	697949	896	921	834	90.5537	904	921	845	91.7481	543	528	505	95.6439	595	288	269	93.4028
CDKN2B-AS1	133966	52	53	50	94.3396	54	53	37	69.8113	170	167	164	98.2036	19	11	11	100
CELF4	322789	341	342	332	97.076	355	342	330	96.4912	333	337	324	96.1424	303	232	113	48.7069
CELSR2	26371	23	24	23	95.8333	25	24	24	100	12	12	12	100	4	2	2	100
CEP68	30640	2	1	1	100	3	1	1	100	5	5	5	100	45	4	4	100
CEP72	57192	238	130	122	93.8462	294	130	125	96.1538	93	55	51	92.7273	53	2	1	50
CERKL,NEUROD1	145788	178	184	172	93.4783	178	184	119	64.6739	108	105	103	98.0952	125	116	109	93.9655
CERS6	318887	166	171	155	90.6433	153	171	148	86.5497	206	201	114	56.7164	121	100	92	92
CES1	30488	13	8	8	100	17	8	8	100	6	5	5	100	15	7	6	85.7143
CES1P1	34595				#DIV/0!				#DIV/0!	28	27	23	85.1852	13	7	5	71.4286
CETP	22865	40	41	38	92.6829	42	41	40	97.561	44	45	42	93.3333	36	35	35	100
CFAP44	154682	178	182	174	95.6044	173	182	172	94.5055	158	163	155	95.092	311	279	273	97.8495
CFH	95463	105	112	103	91.9643	108	112	105	93.75	62	55	51	92.7273	11	2	2	100
CFHR4	30701	13	14	13	92.8571	13	14	13	92.8571	27	26	26	100	28	27	27	100
CFTR	428853	39	39	28	71.7949	21	39	20	51.2821	284	280	266	95	25	24	4	16.6667
CHAT	58849	70	75	69	92	74	75	71	94.6667	27	27	27	100	53	34	33	97.0588
CHIA	29717	51	50	49	98	52	50	50	100	23	22	22	100	95	86	86	100
CHRM2	151605	21	16	15	93.75	13	16	3	18.75	152	149	142	95.302	97	72	68	94.4444
CHRNA4	35180	40	32	29	90.625	32	32	24	75	43	36	33	91.6667	99	41	37	90.2439
CHRNA5,CHRNA3	62024	74	85	74	87.0588	77	85	74	87.0588	122	120	115	95.8333	74	10	6	60
CHRNA7	249582	326	310	289	93.2258	314	310	286	92.2581	157	147	143	97.2789	223	190	184	96.8421
CHRNB2	12266	4	4	4	100	4	4	4	100	2	2	1	50	10	10	10	100
CHRNB4	104234	19	13	12	92.3077	21	13	12	92.3077	44	37	34	91.8919	78	32	26	81.25
CHST1	26916	33	33	32	96.9697	33	33	32	96.9697	33	32	32	100	28	25	25	100
CHST3	49165	89	80	78	97.5	93	80	77	96.25	27	28	26	92.8571	72	70	68	97.1429
CHURC1	35225	86	88	85	96.5909	90	88	86	97.7273	85	84	82	97.619	4	2	2	100
CLCC1	36145	62	65	60	92.3077	62	65	59	90.7692	3	1	1	100	40	10	8	80
CLNK	198375	334	346	326	94.2197	334	346	326	94.2197	332	332	314	94.5783	403	268	257	95.8955
CLOCK	119008	280	280	261	93.2143	284	280	268	95.7143	5	4	2	50	292	269	254	94.4238
CMPK1	45051	5	2	1	50	5	2	2	100				#DIV/0!	13	11	10	90.9091
CMTM8	131644	150	162	145	89.5062	146	162	144	88.8889	102	105	98	93.3333	184	161	153	95.0311
CNIH3	305896	451	465	436	93.7634	450	465	429	92.2581	13	26	10	38.4615	201	196	134	68.3673
CNPY4	5876	8	7	7	100	8	7	7	100	4	4	4	100	4	4	4	100
CNR1	26485	11	10	10	100	10	10	9	90	20	21	20	95.2381	8	1	1	100
COL1A1	17533	8	7	7	100	7	7	6	85.7143	6	4	4	100	15	13	13	100
COL22A1	325808	469	456	311	68.2018	467	456	306	67.1053	146	125	114	91.2	248	127	123	96.8504
COL26A1	196151	500	508	470	92.5197	510	508	478	94.0945	259	251	236	94.0239	190	145	137	94.4828
COQ2	23380				#DIV/0!				#DIV/0!	1	1	1	100	1	1	1	100
CORO7	71165	34	34	34	100	34	34	32	94.1176	82	84	82	97.619	78	67	66	98.5075
CPA2	22937	29	30	29	96.6667	30	30	29	96.6667	35	31	29	93.5484	30	28	27	96.4286
CPA6	325876	237	243	219	90.1235	117	243	108	44.4444	148	145	129	88.9655	284	134	124	92.5373
CR1	145620	230	67	61	91.0448	95	67	63	94.0299	140	153	104	67.9739	281	39	35	89.7436
CREB1,METTL21A	96193	8	5	5	100	9	5	3	60	28	24	22	91.6667				#DIV/0!
CRH	2090				#DIV/0!				#DIV/0!	1	1	1	100				#DIV/0!
CRHBP	28115	40	42	40	95.2381	40	42	40	95.2381	9	10	9	90	8	8	7	87.5
CRHR1	51550	21	18	16	88.8889	21	18	15	83.3333	152	148	146	98.6486	3	2	2	100
CRHR2	48189	37	36	36	100	34	36	33	91.6667	55	54	53	98.1481	35	35	34	97.1429
CRP	2588	2	1	1	100	2	1	1	100	1	1	1	100				#DIV/0!
CRTC2	10948	7	9	7	77.7778	8	9	8	88.8889	10	11	10	90.9091				#DIV/0!
CRY1	102187	19	13	12	92.3077	16	13	12	92.3077	9	4	4	100	14	5	5	100
CRYBG2	38384	57	53	48	90.566	60	53	49	92.4528	68	62	59	95.1613	71	64	62	96.875
CSK	21119	2	1	1	100	1	1	1	100				#DIV/0!	2	2	2	100
CSMD1	2059621	4924	4756	4553	95.7317	5003	4756	2764	58.1161	2313	4553	2121	46.5847	5255	4055	3899	96.1529
CSNK1E	27395	18	18	17	94.4444	17	18	17	94.4444	2	2	2	100	23	13	12	92.3077
CSRNP3	219762	177	145	131	90.3448	91	145	82	56.5517	204	154	147	95.4545	90	64	34	53.125
CSRP3	28543	35	36	34	94.4444	30	36	29	80.5556	48	45	45	100	24	21	19	90.4762
CST5	13378	27	28	27	96.4286	27	28	26	92.8571				#DIV/0!	1	1	1	100
CTH	28635	5	5	5	100	5	5	5	100	19	22	18	81.8182	7	3	3	100
CTLA4	7916	6	6	6	100	6	6	6	100	4	4	4	100	8	2	2	100
CTNNA2	1463632	785	989	479	48.4328	570	989	471	47.6239	835	1361	801	58.8538	1328	1094	1056	96.5265
CTNNA3	1851182	2183	2206	2090	94.7416	2185	2206	2059	93.3364	1236	1624	1167	71.8596	2338	1800	1709	94.9444
CTNNB1	65357	55	63	54	85.7143	56	63	54	85.7143	10	7	7	100	64	53	52	98.1132
CUX2	316391	28	22	14	63.6364	35	22	17	77.2727	18	17	5	29.4118	192	50	39	78
CXCL10	2516	9	9	9	100	8	9	8	88.8889	9	9	9	100				#DIV/0!
CXCL12	16330	25	26	25	96.1538	24	26	24	92.3077	22	24	21	87.5	11	11	11	100
CXCL5	3193	1	1	1	100	1	1	1	100				#DIV/0!				#DIV/0!
CXCL8	3411				#DIV/0!				#DIV/0!	6	6	6	100				#DIV/0!
CXCR4	3802				#DIV/0!				#DIV/0!	1	1	1	100				#DIV/0!
CXXC4	26595	20	22	20	90.9091	19	22	19	86.3636				#DIV/0!	2	2	2	100
CYBA	7767	19	14	14	100	14	14	13	92.8571	13	9	9	100	3	4	3	75
CYP11B2	7627	43	20	20	100	44	20	20	100	58	45	44	97.7778				#DIV/0!
CYP19A1	131027	141	146	140	95.8904	139	146	139	95.2055	147	138	136	98.5507	115	27	27	100
CYP1A1	15999	3	3	3	100	3	3	3	100	1	1	0	0	6	6	6	100
CYP1A2	10730	1	1	1	100	1	1	1	100				#DIV/0!	4	2	2	100
CYP1B1	42931	59	58	56	96.5517	61	58	57	98.2759	4	3	3	100	6	4	4	100
CYP24A1	21535	7	7	6	85.7143	6	7	6	85.7143	45	33	32	96.9697	65	51	48	94.1176
CYP27B1	6654	4	4	4	100	4	4	4	100				#DIV/0!	4	4	4	100
CYP2A13	7746				#DIV/0!				#DIV/0!	2	1	1	100				#DIV/0!
CYP2A6	7900	6	3	1	33.3333	5	3	1	33.3333	1	1	1	100	16	11	11	100
CYP2A7P1	3454	6	6	6	100	6	6	6	100	7	7	7	100	9	9	9	100
CYP2B6	32387	54	50	48	96	52	50	47	94	36	33	33	100	11	8	7	87.5
CYP2C19	96245	101	100	94	94	131	100	97	97	8	8	6	75	8	3	2	66.6667
CYP2C8	56190	63	66	62	93.9394	69	66	62	93.9394	110	111	104	93.6937	2	1	1	100
CYP2C9	54499	80	82	78	95.122	80	82	78	95.122	4	3	3	100	3	1	1	100
CYP2D6	6661	20	18	18	100	21	18	18	100	27	27	27	100				#DIV/0!
CYP2E1	40816	148	149	139	93.2886	155	149	140	93.9597	69	69	64	92.7536	39	26	25	96.1538
CYP2F1	13951				#DIV/0!				#DIV/0!	27	25	24	96	5	2	2	100
CYP2J2	33516				#DIV/0!				#DIV/0!	4	4	4	100	4	4	4	100
CYP2R1	15894	2	2	2	100	2	2	2	100	7	7	7	100	6	5	5	100
CYP3A4	27515	3	3	3	100	3	3	3	100	4	4	4	100				#DIV/0!
CYP3A43	42642	11	11	11	100	11	11	11	100	2	1	1	100	5	3	3	100
CYP3A5	32413				#DIV/0!				#DIV/0!	5	4	3	75				#DIV/0!
CYP4A11	12309	28	20	20	100	28	20	20	100	40	40	40	100	21	20	20	100
CYP4B1	61577				#DIV/0!				#DIV/0!	100	82	79	96.3415	52	22	22	100
CYP4F11	22502	94	2	2	100	118	2	2	100	142	64	60	93.75	82	2	1	50
CYP4F2	57808	62	55	51	92.7273	57	55	49	89.0909	181	156	144	92.3077	34	30	29	96.6667
CYP7A1	10189	1	1	1	100	1	1	1	100	4	4	4	100	16	15	15	100
DAO	42113	3	4	2	50	5	4	2	50	64	65	60	92.3077	73	14	8	57.1429
DAOA	50985	107	114	106	92.9825	107	114	106	92.9825	100	100	97	97	9	10	9	90
DAPK1	211408	362	333	316	94.8949	374	333	321	96.3964	329	282	273	96.8085	386	289	279	96.5398
DBH	24250	51	50	47	94	50	50	47	94	58	58	57	98.2759	4	2	2	100
DCAF4	33328	63	67	62	92.5373	65	67	63	94.0299	40	42	36	85.7143	62	53	52	98.1132
DCBLD1	116043	133	144	132	91.6667	133	144	133	92.3611	98	101	94	93.0693	14	15	13	86.6667
DCK	38378	2	2	2	100	5	2	2	100	6	4	4	100	40	40	39	97.5
DCTD	27878	55	55	53	96.3636	56	55	53	96.3636	10	10	10	100	53	40	38	95
DDC	106971	62	62	58	93.5484	63	62	59	95.1613	9	5	5	100	207	143	128	89.5105
DDHD1	120146	124	131	122	93.1298	130	131	124	94.6565	42	42	40	95.2381	9	5	3	60
DDRGK1	14337	34	32	31	96.875	36	32	32	100	33	32	32	100	34	28	27	96.4286
DGKB	829730	1344	1356	1271	93.7316	1218	1356	1118	82.4484	935	1067	866	81.1621	644	925	483	52.2162
DHFR	29468	17	18	17	94.4444	17	18	17	94.4444	12	12	12	100	17	17	16	94.1176
DHODH	19078	19	25	19	76	27	25	24	96	23	21	19	90.4762	13	11	10	90.9091
DIAPH3	498347	446	448	419	93.5268	453	448	421	93.9732	626	640	609	95.1562	209	113	105	92.9204
DLG2	2172912	1654	1662	1536	92.4188	1738	1662	1551	93.3213	505	1028	478	46.4981	645	980	303	30.9184
DLG5	135966	150	159	145	91.195	154	159	149	93.7107	215	226	213	94.2478	223	102	78	76.4706
DNMT3A	114737	77	79	76	96.2025	77	79	76	96.2025	77	76	74	97.3684	77	55	49	89.0909
DOCK8	250407	541	527	502	95.2562	583	527	503	95.4459	297	272	263	96.6912	353	298	292	97.9866
DOK5	208938	197	200	181	90.5	193	200	179	89.5	231	222	210	94.5946	12	10	6	60
DOT1L,PLEKHJ1	73773	25	27	24	88.8889	25	27	24	88.8889	20	18	18	100	97	71	69	97.1831
DPP6	1102298	692	1114	620	55.6553	747	1114	372	33.3932	988	1083	722	66.6667	1320	674	606	89.911
DPYD	937554	413	437	335	76.659	375	437	337	77.1167	449	435	405	93.1034	309	453	265	58.4989
DPYS	136733	58	54	53	98.1481	56	54	52	96.2963	106	106	103	97.1698	21	23	20	86.9565
DRD1	20634	1	1	1	100	0	1	0	0	40	42	40	95.2381	27	26	25	96.1538
DRD3	71829	75	77	73	94.8052	73	77	72	93.5065	4	3	2	66.6667	61	55	50	90.9091
DROSHA	131704	11	9	4	44.4444	13	9	5	55.5556	36	32	31	96.875	4	3	1	33.3333
DSCAM	836161	1665	1543	1435	93.0006	1702	1543	990	64.1607	1412	1187	1118	94.187	1018	626	598	95.5272
DSE,TSPYL1	25759	47	49	47	95.9184	47	49	47	95.9184	26	27	26	96.2963				#DIV/0!
DTNBP1	142173	67	72	64	88.8889	67	72	65	90.2778	9	10	6	60	71	18	17	94.4444
DUSP1	3458	1	1	1	100	1	1	1	100				#DIV/0!				#DIV/0!
DYNC2H1	438022	706	726	687	94.6281	707	726	690	95.0413	679	672	636	94.6429	331	342	305	89.1813
E2F7	44323	21	26	21	80.7692	24	26	23	88.4615	52	52	52	100	34	15	14	93.3333
ECHS1	10871	1	1	1	100	1	1	1	100	12	8	7	87.5				#DIV/0!
ECT2L	108161	143	151	131	86.755	150	151	137	90.7285	117	116	74	63.7931	163	113	111	98.2301
EDN1	6835	11	10	10	100	12	10	10	100	6	5	5	100	9	7	7	100
EFR3A	109551	18	17	16	94.1176	17	17	16	94.1176	141	147	139	94.5578	134	128	124	96.875
EGF	100885	116	119	113	94.958	116	119	114	95.7983	30	25	20	80	81	76	75	98.6842
EGFR	192613	186	189	183	96.8254	183	189	180	95.2381	149	142	137	96.4789	80	70	68	97.1429
EHMT2	17930	17	17	17	100	17	17	17	100	1	1	1	100	2	2	2	100
EIF2AK4	101478	119	118	111	94.0678	120	118	112	94.9153	9	6	5	83.3333	96	82	74	90.2439
EIF3A	47155	7	7	7	100	8	7	7	100	3	2	1	50	27	23	22	95.6522
ELP5	9006	12	14	12	85.7143	13	14	12	85.7143	12	12	12	100	11	10	10	100
EPB41	232957	175	185	164	88.6486	180	185	165	89.1892	189	187	174	93.0481	101	83	75	90.3614
EPHA5	350934	386	383	358	93.4726	282	383	265	69.1906	71	83	60	72.2892	474	350	342	97.7143
EPHA7	180321	47	68	41	60.2941	78	68	60	88.2353	97	99	90	90.9091	93	21	20	95.2381
EPHX1	35441	32	30	28	93.3333	32	30	30	100	39	38	37	97.3684	40	29	29	100
EPHX2	76400	124	125	120	96	123	125	119	95.2	35	37	35	94.5946	5	6	5	83.3333
EPM2A	353490	172	176	161	91.4773	153	176	150	85.2273	93	120	92	76.6667	36	21	14	66.6667
ERBB2	42514	32	28	24	85.7143	42	28	26	92.8571	45	35	33	94.2857	29	17	17	100
ERBB3	26708	16	19	14	73.6842	15	19	13	68.4211	19	13	11	84.6154	21	17	15	88.2353
ERCC1	71496	99	115	96	83.4783	107	115	94	81.7391	100	102	91	89.2157	67	57	55	96.4912
ERCC3	36878	30	35	30	85.7143	26	35	25	71.4286	4	5	4	80	4	1	1	100
ERCC4	32212	5	4	4	100	7	4	4	100	39	41	39	95.122	44	42	41	97.619
ERCC5	30166	11	12	10	83.3333	11	12	11	91.6667	42	43	42	97.6744	47	41	41	100
ERICH3	105677	79	84	78	92.8571	79	84	78	92.8571	24	21	19	90.4762	82	45	43	95.5556
ESR1	472930	342	352	328	93.1818	355	352	326	92.6136	165	379	162	42.7441	656	545	518	95.0459
ESR2	253882	152	168	145	86.3095	158	168	143	85.119	237	251	231	92.0319	273	242	232	95.8678
ESYT2	99260	13	10	10	100	8	10	6	60	304	266	255	95.8647	237	188	177	94.1489
ETFDH	38776	6	5	5	100	6	5	4	80	18	14	14	100	2	1	1	100
ETS2	19774				#DIV/0!				#DIV/0!	15	15	14	93.3333	16	15	14	93.3333
EXO1	47183	28	29	27	93.1034	27	29	27	93.1034	31	33	31	93.9394	26	22	22	100
EXOC4	813518	779	734	688	93.733	781	734	682	92.9155	802	811	740	91.2454	126	145	101	69.6552
EYA1	394594	333	343	323	94.1691	343	343	325	94.7522	370	368	351	95.3804	315	250	157	62.8
EYS	1987248	2927	2968	1605	54.0768	1754	2968	1471	49.562	1872	2123	1785	84.0791	1437	1934	458	23.6815
F11	23494	15	14	14	100	14	14	14	100	1	1	1	100	12	4	3	75
F12	7425	5	6	5	83.3333	5	6	5	83.3333	7	8	7	87.5	4	4	3	75
F13A1	176931	388	343	324	94.4606	387	343	328	95.6268	207	205	200	97.561	265	209	205	98.0861
F3	12588				#DIV/0!				#DIV/0!	13	14	13	92.8571	13	11	11	100
F5	74639	110	111	105	94.5946	108	111	104	93.6937	106	108	104	96.2963	5	2	2	100
FAAH	19575				#DIV/0!				#DIV/0!	12	13	12	92.3077	11	1	1	100
FABP1	5082	4	5	4	80	4	5	4	80	1	1	1	100	5	5	5	100
FAM177A1	68225	111	124	106	85.4839	116	124	110	88.7097	77	84	74	88.0952	4	3	1	33.3333
FAM178B	110700	8	3	2	66.6667	8	3	1	33.3333	146	131	129	98.4733	32	22	22	100
FARP2	138558	179	193	167	86.5285	182	193	165	85.4922	120	115	108	93.913	103	89	81	91.0112
FBXL17	523065	128	109	96	88.0734	65	109	60	55.0459	154	127	107	84.252	383	339	322	94.9853
FBXL19	25730	6	6	6	100	6	6	5	83.3333				#DIV/0!				#DIV/0!
FCER1A	18512	13	13	13	100	13	13	13	100	2	2	2	100	26	3	3	100
FCER1G	5616	9	8	7	87.5	8	8	7	87.5	8	7	7	100	7	1	1	100
FCGR2A	18585	47	47	42	89.3617	46	47	40	85.1064	3	2	2	100				#DIV/0!
FCGR3A	8980	14	10	10	100	14	10	10	100				#DIV/0!				#DIV/0!
FCN2	6715	8	8	8	100	8	8	8	100	15	15	15	100	13	12	11	91.6667
FDPS	11920	9	11	9	81.8182	9	11	9	81.8182	10	9	9	100	10	9	9	100
FGD4	246494	370	376	349	92.8191	373	376	352	93.617	432	425	406	95.5294	321	216	204	94.4444
FGF2	72451	135	132	127	96.2121	140	132	123	93.1818	6	6	6	100	109	91	90	98.9011
FGFR4	11241	13	5	5	100	15	5	5	100	17	6	6	100				#DIV/0!
FHIT	1504184	2471	2438	2108	86.4643	2506	2438	2113	86.6694	1788	1578	1510	95.6907	1233	1096	908	82.8467
FIP1L1	83223	11	11	9	81.8182	11	11	9	81.8182	31	30	29	96.6667	29	27	26	96.2963
FKBP5	155000	42	54	39	72.2222	56	54	39	72.2222	115	124	108	87.0968	117	106	97	91.5094
FLT3	97320	300	314	294	93.6306	302	314	293	93.3121	38	33	25	75.7576	245	210	204	97.1429
FLT4	48120	130	102	97	95.098	133	102	99	97.0588	73	44	41	93.1818	119	44	40	90.9091
FMO1	37509	34	35	33	94.2857	34	35	33	94.2857	11	11	11	100	31	28	28	100
FMO3	26920	58	43	40	93.0233	61	43	42	97.6744	63	43	41	95.3488				#DIV/0!
FMO5	67701				#DIV/0!				#DIV/0!	5	2	1	50	78	57	55	96.4912
FNTB	76309	68	65	60	92.3077	64	65	57	87.6923	76	84	73	86.9048	54	36	35	97.2222
FOLH1	63548	4	2	2	100	3	2	1	50	4	3	3	100	9	6	6	100
FOLR3	25025	2	2	2	100	4	2	2	100	4	4	3	75	41	13	12	92.3077
FOXF2	6861	1	1	1	100	3	1	1	100	7	7	6	85.7143	3	1	1	100
FOXO1	138532	18	15	12	80	21	15	13	86.6667	178	165	153	92.7273	187	19	10	52.6316
FOXP3	20041	5	6	5	83.3333	5	6	5	83.3333				#DIV/0!				#DIV/0!
FPGS	19732	25	29	25	86.2069	26	29	26	89.6552				#DIV/0!	22	5	4	80
FSHR	192372	435	435	416	95.6322	427	435	416	95.6322	47	38	26	68.4211	396	276	251	90.942
FSIP1	194486	259	260	252	96.9231	254	260	247	95	105	107	104	97.1963	163	135	129	95.5556
FTO	456822	527	510	468	91.7647	536	510	433	84.902	511	495	472	95.3535	658	536	498	92.9104
FUT2	9982	1	1	1	100	1	1	1	100	1	1	1	100	2	2	2	100
FXR2	33405	4	1	1	100	2	1	1	100	30	27	24	88.8889	28	4	3	75
G6PD,IKBKG	33657	5	1	1	100	2	1	0	0				#DIV/0!				#DIV/0!
GABRA1	52920	6	3	3	100	3	3	3	100	53	55	53	96.3636	82	76	73	96.0526
GABRA2	231684	150	128	116	90.625	130	128	114	89.0625	30	24	23	95.8333	284	258	242	93.7984
GABRA6	155532	178	189	173	91.5344	183	189	177	93.6508	196	205	194	94.6341	54	44	40	90.9091
GABRB3	395995	305	304	164	53.9474	315	304	161	52.9605	571	562	534	95.0178	267	190	104	54.7368
GABRG3	570805	348	654	305	46.6361	366	654	305	46.6361	468	520	421	80.9615	489	318	307	96.5409
GABRP	50699	69	69	68	98.5507	70	69	68	98.5507	91	90	89	98.8889	64	35	30	85.7143
GABRQ	19649	23	25	23	92	23	25	23	92				#DIV/0!				#DIV/0!
GAD1	47940	35	34	31	91.1765	35	34	30	88.2353	14	12	12	100	56	44	41	93.1818
GAL	8442	13	13	13	100	13	13	13	100	2	2	2	100				#DIV/0!
GALNT14	244737	337	346	328	94.7977	338	346	329	95.0867	283	291	277	95.189	412	328	318	96.9512
GALNT17	581458	518	519	474	91.3295	503	519	269	51.8304	628	660	311	47.1212	538	374	289	77.2727
GALNT18,CSNK2A3	82375	157	162	156	96.2963	159	162	159	98.1481	136	138	135	97.8261	165	131	129	98.4733
GALNT2	224134	273	273	261	95.6044	274	273	259	94.8718	154	180	149	82.7778	247	152	146	96.0526
GALR1	28054	29	6	5	83.3333	38	6	4	66.6667	79	26	26	100	76	21	16	76.1905
GAPVD1	109136	13	11	11	100	31	11	11	100	102	105	90	85.7143	11	3	2	66.6667
GATA3	29822	25	21	19	90.4762	26	21	20	95.2381	43	42	39	92.8571	54	44	44	100
GATA4	83045				#DIV/0!				#DIV/0!	95	95	89	93.6842	96	56	53	94.6429
GATM	87072	19	22	19	86.3636	19	22	19	86.3636	5	3	2	66.6667	106	98	91	92.8571
GBP6	24103	3	1	1	100	2	1	1	100	6	4	4	100				#DIV/0!
GC	62347	22	20	20	100	29	20	19	95	35	32	31	96.875	82	78	77	98.7179
GCG	10956	1	1	1	100	1	1	1	100	1	1	1	100				#DIV/0!
GCKR	26847	23	25	23	92	24	25	23	92				#DIV/0!	15	14	13	92.8571
GCLC	119631	144	148	139	93.9189	141	148	98	66.2162	85	84	78	92.8571	106	85	83	97.6471
GDNF	27366	40	41	40	97.561	42	41	41	100	22	22	21	95.4545	5	2	1	50
GGCX	16829	22	21	21	100	21	21	20	95.2381				#DIV/0!	20	2	2	100
GGH	24528	48	44	42	95.4545	47	44	41	93.1818	15	15	15	100				#DIV/0!
GIPR	15503	26	28	24	85.7143	27	28	26	92.8571				#DIV/0!	22	15	12	80
GLA	14741	2	2	2	100	2	2	2	100				#DIV/0!				#DIV/0!
GLCCI1	126029	178	185	175	94.5946	181	185	176	95.1351	175	175	168	96	130	123	117	95.122
GLDC	113264	223	219	206	94.0639	225	219	208	94.9772	121	121	116	95.8678	78	60	57	95
GLP1R	42524	51	51	50	98.0392	46	51	45	88.2353	48	48	46	95.8333	99	87	82	94.2529
GNAS	71476	61	61	57	93.4426	61	61	59	96.7213	13	11	11	100	32	39	25	64.1026
GNB3	7441				#DIV/0!				#DIV/0!				#DIV/0!	12	10	10	100
GNL3	59890	6	6	5	83.3333	7	6	5	83.3333	82	80	75	93.75	4	3	3	100
GNMT	3159	6	6	6	100	6	6	6	100	6	7	6	85.7143	2	2	2	100
GP1BA	2748	1	1	1	100	3	1	1	100	2	1	1	100	1	1	1	100
GP6	24561	157	91	87	95.6044	161	91	84	92.3077	76	27	26	96.2963	163	59	48	81.3559
GPR83	24105	3	3	3	100	5	3	1	33.3333	53	54	53	98.1481	1	1	1	100
GPX5	9076	10	11	10	90.9091	10	11	10	90.9091	1	2	1	50	10	10	9	90
GRAMD1B	269348	245	251	228	90.8367	252	251	231	92.0319	201	196	180	91.8367	197	164	156	95.122
GREM2	122584	85	90	78	86.6667	84	90	77	85.5556	177	183	169	92.3497	176	149	143	95.9732
GRIA1	324256	524	521	502	96.3532	525	521	501	96.1612	539	529	289	54.6314	71	32	31	96.875
GRIA3	308333	251	250	235	94	259	250	191	76.4				#DIV/0!				#DIV/0!
GRID2	1506193	738	850	463	54.4706	625	850	459	54	585	925	537	58.0541	1158	904	827	91.4823
GRIK3	238990	133	129	120	93.0233	123	129	115	89.1473	232	233	209	89.6996	68	56	51	91.0714
GRIK4	477162	377	389	368	94.6015	293	389	278	71.4653	250	246	175	71.1382	403	280	254	90.7143
GRIN1	29604	44	29	26	89.6552	42	29	26	89.6552	18	12	12	100	13	3	3	100
GRIN2B	544062	230	357	223	62.465	353	357	325	91.0364	359	508	334	65.748	366	333	324	97.2973
GRIN3A	169297	294	302	286	94.702	297	302	290	96.0265	23	23	21	91.3043	290	282	276	97.8723
GRK4	77191	28	36	28	77.7778	26	36	24	66.6667	135	135	126	93.3333	85	79	77	97.4684
GRK5	252176	86	64	54	84.375	109	64	51	79.6875	218	164	154	93.9024	259	170	168	98.8235
GRM3	222181	213	215	205	95.3488	211	215	201	93.4884	145	110	107	97.2727	15	9	6	66.6667
GRM7	971534	936	930	662	71.1828	820	930	763	82.043	458	778	332	42.6735	869	756	579	76.5873
GSK3B	273675	24	15	12	80	24	15	10	66.6667	150	149	137	91.9463	25	21	12	57.1429
GSR	49782	53	51	47	92.1569	55	51	47	92.1569	19	20	19	95	16	1	1	100
GSTA1	12520	20	19	19	100	19	19	19	100	22	20	20	100				#DIV/0!
GSTM1	22807	237	15	15	100	126	15	15	100	36	21	21	100				#DIV/0!
GSTM3	7108	9	12	9	75	10	12	10	83.3333	1	1	1	100				#DIV/0!
GSTP1	2916	10	11	10	90.9091	11	11	11	100				#DIV/0!	9	8	8	100
H19	6296	2	4	0	0	0	4	0	0	0	1	0	0				#DIV/0!
HAS3	13068	8	8	8	100	6	8	6	75	2	3	2	66.6667	2	2	2	100
HCG22	9123	43	42	40	95.2381	44	42	40	95.2381	74	80	72	90	65	2	1	50
HCN1	441552	32	26	15	57.6923	41	26	6	23.0769	39	33	14	42.4242	308	248	239	96.371
HCP5	15768	57	58	57	98.2759	56	58	56	96.5517	8	7	7	100	47	4	4	100
HDAC1	42799	5	5	4	80	6	5	4	80	4	4	4	100	4	4	4	100
HFE	11064	11	12	10	83.3333	12	12	10	83.3333	11	12	10	83.3333	7	6	6	100
HIF1A	52748	13	14	12	85.7143	13	14	12	85.7143	47	44	42	95.4545	5	2	2	100
HINT1	69087	5	6	4	66.6667	7	6	3	50	28	29	27	93.1034	101	82	81	98.7805
HLA-B	3318	64	45	45	100	68	45	45	100	62	67	61	91.0448	71	39	38	97.4359
HLA-C	24108	273	261	257	98.4674	280	261	260	99.6169	212	218	210	96.3303	249	238	232	97.479
HLA-DPA1,HLA-DPB1	25129	603	425	418	98.3529	608	425	418	98.3529	7	7	7	100	43	41	40	97.561
HLA-DPB2	16635	108	104	101	97.1154	104	104	99	95.1923	153	159	151	94.9686	52	51	51	100
HLA-DQA1	18885	1005	608	600	98.6842	965	608	584	96.0526	999	1130	970	85.8407	40	32	30	93.75
HLA-DQB1	8918	631	288	286	99.3056	608	288	280	97.2222	637	657	600	91.3242	54	33	30	90.9091
HLA-DRB1	11081	529	41	29	70.7317	495	41	24	58.5366				#DIV/0!				#DIV/0!
HLA-E	4687				#DIV/0!				#DIV/0!	1	1	1	100				#DIV/0!
HLA-G	4160	11	11	11	100	11	11	11	100	2	2	2	100	1	1	1	100
HMGCR	44807	5	4	4	100	5	4	4	100	51	50	47	94	51	25	24	96
HMGCS2	20905	20	19	18	94.7368	22	19	18	94.7368				#DIV/0!	18	4	3	75
HMMR	31740	2	2	2	100	2	2	2	100	11	11	11	100	2	1	1	100
HNF4A	82823	98	97	91	93.8144	99	97	91	93.8144	127	130	122	93.8462	29	26	24	92.3077
HNMT	52346	3	3	2	66.6667	6	3	3	100	2	1	1	100	85	70	69	98.5714
HOMER1	144452	17	23	14	60.8696	17	23	14	60.8696	182	177	164	92.6554	196	175	169	96.5714
HOTAIR	12650	22	23	22	95.6522	23	23	23	100	23	24	23	95.8333	23	24	23	95.8333
HRH1	126466	81	82	75	91.4634	83	82	76	92.6829	152	148	139	93.9189	46	39	38	97.4359
HRH3	5320	3	3	3	100	3	3	3	100				#DIV/0!				#DIV/0!
HRH4	19326	14	14	14	100	14	14	14	100	20	20	19	95	16	17	15	88.2353
HSD11B1	49843	16	14	14	100	15	14	14	100	64	64	62	96.875	64	62	60	96.7742
HSD3B1	7858	2	4	2	50	2	4	2	50	1	1	1	100	7	6	6	100
HSP90AB1	19680	12	11	11	100	12	11	11	100	1	1	1	100	28	27	24	88.8889
HSPA1A	2405	1	1	1	100	1	1	1	100				#DIV/0!				#DIV/0!
HSPA1L	5666	2	3	2	66.6667	2	3	2	66.6667				#DIV/0!	3	3	3	100
HSPG2	115068	8	2	2	100	4	2	0	0	11	7	6	85.7143	27	16	11	68.75
HTR1A	10480	13	13	13	100	13	13	13	100	11	11	11	100	4	4	4	100
HTR1B	3322	1	1	1	100	1	1	1	100	5	6	5	83.3333	7	8	7	87.5
HTR2A	70145	112	118	110	93.2203	114	118	111	94.0678	122	127	120	94.4882	106	79	77	97.4684
HTR2C	326254	45	11	5	45.4545	64	11	7	63.6364				#DIV/0!				#DIV/0!
HTR3A	15496	23	23	23	100	14	23	14	60.8696	3	3	3	100	1	1	1	100
HTR3B	44527	45	50	45	90	48	50	46	92	47	49	45	91.8367	39	17	17	100
HTR7	118583	79	85	77	90.5882	82	85	76	89.4118	4	3	2	66.6667	180	10	6	60
HTRA1	56358	39	36	34	94.4444	40	36	35	97.2222	52	53	50	94.3396	105	102	100	98.0392
HTT	202596	162	157	147	93.6306	162	157	143	91.0828	39	46	35	76.087	95	85	80	94.1176
HYKK	29810	29	30	28	93.3333	28	30	28	93.3333	59	59	55	93.2203	32	16	16	100
ICA1	149505	86	87	81	93.1034	44	87	36	41.3793	169	148	142	95.9459	91	122	71	58.1967
IDO1	26517	27	29	27	93.1034	27	29	27	93.1034	15	15	13	86.6667	29	3	2	66.6667
IFNG	4974				#DIV/0!				#DIV/0!	4	5	4	80	2	1	1	100
IFNL3,IFNL4	7715	20	20	18	90	19	20	17	85	1	1	1	100				#DIV/0!
IGF2BP2	181914	13	16	11	68.75	21	16	12	75	60	53	48	90.566	166	122	118	96.7213
IGFBP3	9631	13	14	13	92.8571	12	14	11	78.5714	15	15	14	93.3333	1	1	1	100
IKBKB	61160	7	9	7	77.7778	11	9	7	77.7778	2	3	1	33.3333	6	6	5	83.3333
IKBKE	26415	21	20	20	100	23	20	19	95	3	2	2	100	43	14	14	100
IL10	6941	8	8	8	100	9	8	8	100	9	9	9	100	7	6	6	100
IL11	6083				#DIV/0!				#DIV/0!	11	10	10	100	10	1	1	100
IL12A	7186	14	14	14	100	14	14	14	100	13	12	12	100				#DIV/0!
IL12B	18114	1	1	0	0	1	1	0	0	9	9	9	100	32	9	7	77.7778
IL13	4849	8	8	8	100	8	8	8	100	1	1	1	100	7	7	7	100
IL16	154485	45	51	42	82.3529	51	51	45	88.2353	164	164	153	93.2927	51	31	26	83.871
IL17A	4405				#DIV/0!				#DIV/0!	2	2	2	100	3	1	1	100
IL17RA	31551	11	11	10	90.9091	13	11	10	90.9091	34	26	23	88.4615	46	43	40	93.0233
IL18	21484	17	17	14	82.3529	16	17	14	82.3529	21	21	20	95.2381	23	18	17	94.4444
IL1A	12832	19	20	19	95	19	20	19	95	3	1	1	100	20	18	17	94.4444
IL1B	15233	22	20	20	100	25	20	20	100	20	19	19	100	8	8	8	100
IL1RN	26804	81	80	78	97.5	78	80	76	95	82	80	76	95	50	8	5	62.5
IL2	5257	3	3	3	100	3	3	3	100				#DIV/0!				#DIV/0!
IL23R	121074	67	61	57	93.4426	69	61	58	95.082	101	98	93	94.898	172	159	154	96.8553
IL3	3784	5	5	5	100	5	5	5	100				#DIV/0!	3	3	3	100
IL4	9218				#DIV/0!				#DIV/0!	1	1	1	100	2	1	1	100
IL4R	51230	42	43	41	95.3488	45	43	40	93.0233	66	70	64	91.4286	48	33	31	93.9394
IL6	11135	1	1	1	100	1	1	1	100	14	15	14	93.3333	8	8	8	100
IL6R	64259	83	85	73	85.8824	84	85	72	84.7059	90	81	76	93.8272	30	28	26	92.8571
ILKAP	33308	61	67	60	89.5522	62	67	61	91.0448	45	47	43	91.4894	5	1	1	100
IMPDH1	17977				#DIV/0!				#DIV/0!	4	3	3	100	22	21	18	85.7143
IMPDH2	5124				#DIV/0!				#DIV/0!				#DIV/0!	1	1	1	100
INSIG2	30165	39	32	31	96.875	39	32	30	93.75	34	24	24	100	24	12	12	100
INSR	182161	296	289	255	88.2353	303	289	178	61.5917	261	217	160	73.7327	343	210	199	94.7619
INVS,TEX10	253701	177	178	160	89.8876	184	178	165	92.6966	83	84	74	88.0952	269	236	225	95.339
IRF6	20560	1	1	1	100	2	1	1	100	14	15	14	93.3333	3	2	2	100
IRS1	73015	8	7	7	100	4	7	4	57.1429	52	48	48	100	6	3	2	66.6667
ITGA2	105441	174	178	170	95.5056	173	178	169	94.9438	225	230	221	96.087	14	10	5	50
ITGB3	59918	90	92	86	93.4783	94	92	87	94.5652	79	83	75	90.3614	93	89	84	94.382
ITIH3	14243	0	1	0	0	1	1	0	0				#DIV/0!	6	4	4	100
ITPA	62412	47	58	45	77.5862	55	58	52	89.6552	58	61	57	93.4426	91	61	60	98.3607
JMJD8	2860	2	2	2	100	2	2	2	100				#DIV/0!	1	1	1	100
KAT2B	113960	166	158	149	94.3038	169	158	149	94.3038	176	174	161	92.5287	177	160	157	98.125
KCNE1	65528	6	2	2	100	3	2	2	100	60	24	23	95.8333	25	19	17	89.4737
KCNH2	33362	39	40	37	92.5	39	40	37	92.5	32	31	31	100				#DIV/0!
KCNIP1,KCNMB1	36149	12	12	12	100	13	12	12	100	45	47	44	93.617	1	2	1	50
KCNIP4	1220168	1822	1824	1698	93.0921	1843	1824	1185	64.9671	1631	1585	1338	84.4164	1090	938	802	85.5011
KCNJ1	31060	43	41	41	100	38	41	33	80.4878				#DIV/0!	25	29	24	82.7586
KCNJ11	24161	41	44	41	93.1818	39	44	39	88.6364	2	2	2	100	16	5	5	100
KCNJ6	513974	501	510	454	89.0196	420	510	383	75.098	526	502	483	96.2151	492	278	181	65.1079
KCNK3	41926	37	37	37	100	40	37	37	100	3	3	3	100	37	21	21	100
KCNMA1	768770	577	591	475	80.3723	411	591	374	63.2826	538	530	254	47.9245	214	163	79	48.4663
KCNQ1	404423	385	385	364	94.5455	257	385	241	62.5974	394	385	372	96.6234	521	414	405	97.8261
KCNQ5	577063	546	543	503	92.6335	543	543	500	92.081	207	408	200	49.0196	461	339	329	97.0501
KCNT2	423459	224	224	122	54.4643	146	224	114	50.8929	195	222	182	81.982	38	38	19	50
KDR	47720	30	32	30	93.75	30	32	30	93.75	61	65	61	93.8462	39	22	19	86.3636
KIF6	395420	175	177	161	90.9605	178	177	151	85.3107	111	100	81	81	108	69	60	86.9565
KL	50448	9	5	4	80	10	5	4	80	10	8	8	100	76	73	69	94.5205
KLB	44605	34	31	29	93.5484	33	31	31	100	65	65	60	92.3077	19	15	13	86.6667
KLC1,XRCC3	153610	190	197	181	91.8782	186	197	177	89.8477	199	207	193	93.2367	212	182	178	97.8022
KLC3,ERCC2	37486	56	64	53	82.8125	62	64	57	89.0625	60	61	54	88.5246	42	38	38	100
KLRD1	103552	183	179	174	97.2067	187	179	173	96.648	182	172	163	94.7674	170	146	142	97.2603
KMT2E	100831	39	45	36	80	44	45	38	84.4444	43	44	40	90.9091	5	1	1	100
KNG1	27064	4	3	3	100	3	3	3	100	62	45	43	95.5556	15	11	11	100
KRAS	45692	87	88	86	97.7273	89	88	86	97.7273				#DIV/0!	5	4	4	100
LDLR	44360	102	106	98	92.4528	103	106	97	91.5094	101	109	99	90.8257	74	60	58	96.6667
LEP	18901	4	3	3	100	3	3	3	100	4	4	4	100	18	12	12	100
LEPR	220909	128	127	115	90.5512	127	127	115	90.5512	331	325	315	96.9231	16	6	3	50
LGALS3	21315	34	35	34	97.1429	35	35	34	97.1429	3	3	3	100	34	32	31	96.875
LGR5	146514	137	146	130	89.0411	141	146	133	91.0959	22	18	18	100	57	9	4	44.4444
LIG3	29233	20	22	20	90.9091	22	22	21	95.4545	18	19	17	89.4737	3	1	1	100
LINC00251	34227	6	5	5	100	5	5	5	100	47	49	47	95.9184	8	6	6	100
LPA	132795	148	48	30	62.5	183	48	43	89.5833	221	100	95	95	327	40	40	100
LPIN1	149816	160	157	153	97.4522	161	157	151	96.1783	195	184	177	96.1957	109	108	100	92.5926
LPL	65544	8	6	6	100	17	6	3	50	77	79	77	97.4684	8	6	6	100
LRMDA	1128546	487	490	284	57.9592	295	490	267	54.4898	627	619	552	89.1761	639	668	512	76.6467
LRP2	235427	233	228	219	96.0526	236	228	218	95.614	128	125	120	96	240	166	157	94.5783
LRRC15	14496	3	2	2	100	3	2	2	100				#DIV/0!				#DIV/0!
LST1	2787	3	5	3	60	4	5	4	80	4	5	4	80	3	1	0	0
LTA	2272	5	6	5	83.3333	6	6	6	100	5	5	5	100	5	2	2	100
LTA4H	44024	6	5	5	100	4	5	4	80	70	70	68	97.1429	2	1	1	100
LTB	1999	2	1	1	100	2	1	1	100				#DIV/0!				#DIV/0!
LTC4S	3012	2	2	2	100	2	2	2	100	4	4	4	100				#DIV/0!
LY96	39354	57	41	39	95.122	55	41	40	97.561	8	4	4	100	58	33	33	100
MAD1L1	417452	916	871	835	95.8668	908	871	816	93.6854	253	208	192	92.3077	876	697	674	96.7001
MAFB	3390				#DIV/0!				#DIV/0!				#DIV/0!	0	1	0	0
MAFK	12343	20	20	20	100	20	20	20	100	20	22	20	90.9091	21	21	20	95.2381
MALAT1	8830				#DIV/0!				#DIV/0!				#DIV/0!	1	1	0	0
MAP2K4	123003	130	127	117	92.126	130	127	119	93.7008	79	78	75	96.1538	14	9	9	100
MAP3K1	85230	85	91	85	93.4066	86	91	85	93.4066	123	126	118	93.6508	13	12	12	100
MAP3K5	235433	93	102	71	69.6078	121	102	92	90.1961	103	94	85	90.4255	203	177	152	85.8757
MAP4K4	197841	18	13	10	76.9231	15	13	7	53.8462	116	116	107	92.2414	36	19	17	89.4737
MC1R	8856	4	2	2	100	6	2	2	100				#DIV/0!	4	1	1	100
MC4R	2294				#DIV/0!				#DIV/0!				#DIV/0!	1	1	1	100
MCOLN1	11880	7	8	7	87.5	7	8	7	87.5	6	6	6	100	5	4	4	100
MDGA2	835978	1055	1061	992	93.4967	1065	1061	997	93.968	1105	1112	1061	95.4137	978	791	511	64.6018
MDM2	37369	46	51	45	88.2353	42	51	39	76.4706	2	1	1	100	23	14	11	78.5714
MDM4	41743	26	24	23	95.8333	25	24	23	95.8333	59	67	56	83.5821	57	53	49	92.4528
MED19	8611	4	5	4	80	5	5	4	80				#DIV/0!				#DIV/0!
MEG3	81623	69	76	65	85.5263	72	76	70	92.1053	99	96	93	96.875	121	77	76	98.7013
MEX3C	43785	5	3	3	100	4	3	3	100	57	57	53	92.9825	42	34	30	88.2353
MGAT4A	112028	76	79	74	93.6709	76	79	70	88.6076	45	39	36	92.3077	44	7	7	100
MICA	15533	110	108	105	97.2222	110	108	106	98.1481	87	88	85	96.5909	25	8	8	100
MICB	16245	85	86	83	96.5116	84	86	83	96.5116	13	14	13	92.8571				#DIV/0!
MIEF2	5957	5	5	5	100	6	5	5	100	1	1	1	100	1	3	1	33.3333
MIR27A	79				#DIV/0!				#DIV/0!	1	1	1	100				#DIV/0!
MLLT3	280832	191	199	180	90.4523	174	199	165	82.9146	72	70	60	85.7143	199	171	165	96.4912
MME	159582	80	64	58	90.625	79	64	56	87.5	124	126	119	94.4444	76	65	62	95.3846
MMP3	9422	12	13	12	92.3077	13	13	13	100	11	12	11	91.6667	1	1	1	100
MOB3B,C9orf72	248659	258	268	242	90.2985	256	268	242	90.2985	188	186	178	95.6989	206	167	162	97.006
MOBP	62283	25	22	22	100	23	22	21	95.4545	242	232	220	94.8276	238	209	203	97.1292
MSANTD1	27371	73	76	73	96.0526	74	76	74	97.3684	57	58	57	98.2759	9	4	4	100
MSH5	23001	21	24	21	87.5	22	24	21	87.5	1	1	1	100	16	15	15	100
MTHFD1	75428	45	43	39	90.6977	44	43	39	90.6977	55	58	52	89.6552	58	52	48	92.3077
MTHFR,CLCN6,NPPA	62624	166	161	153	95.0311	169	161	155	96.2733	53	44	42	95.4545	13	7	5	71.4286
MTOR	156018	11	7	4	57.1429	18	7	4	57.1429	21	7	5	71.4286	256	229	223	97.3799
MTR	126020	3	1	1	100	2	1	1	100	202	203	193	95.0739	211	101	97	96.0396
MTRF1L	15349	37	32	31	96.875	38	32	32	100	19	18	18	100	21	11	11	100
MTRR,FASTKD3	17853	18	21	18	85.7143	18	21	18	85.7143	22	22	21	95.4545	26	18	18	100
MTTP	59918	67	65	64	98.4615	74	65	64	98.4615	53	41	41	100				#DIV/0!
MUC16	132500	526	207	176	85.0242	465	207	184	88.8889	513	230	217	94.3478	542	33	19	57.5758
MUCL3	19700	16	15	15	100	15	15	15	100				#DIV/0!	22	21	20	95.2381
MUTYH	11732	7	5	5	100	7	5	5	100	9	8	7	87.5	5	3	3	100
MVK	31290	56	60	54	90	56	60	54	90	32	33	32	96.9697	4	3	3	100
MYD88	4546				#DIV/0!				#DIV/0!	0	1	0	0	1	1	1	100
MYLIP	19164	13	13	12	92.3077	12	13	12	92.3077	19	18	18	100	19	20	17	85
MYO1H	107622	38	29	27	93.1034	40	29	26	89.6552	250	232	221	95.2586	11	6	6	100
MYOM2	120508	238	192	187	97.3958	244	192	183	95.3125	332	266	260	97.7444	166	96	91	94.7917
MYT1L	542553	173	276	144	52.1739	191	276	145	52.5362	317	380	268	70.5263	316	261	217	83.1418
N6AMT1	13182	5	1	1	100	1	1	1	100	35	35	32	91.4286	19	12	12	100
NALCN	362734	379	384	360	93.75	392	384	338	88.0208	567	545	528	96.8807	332	113	109	96.4602
NAT1	53214	40	42	38	90.4762	40	42	38	90.4762	138	137	134	97.8102	136	133	129	96.9925
NAT2	11012	27	28	27	96.4286	27	28	27	96.4286	15	15	15	100	2	2	2	100
NBEA	730754	405	401	373	93.0175	244	401	206	51.3716	47	75	38	50.6667	355	319	296	92.79
NCAM1	317191	438	432	409	94.6759	440	432	409	94.6759	441	447	420	93.9597	142	209	106	50.7177
NCF4	17215	5	5	5	100	7	5	5	100	34	32	32	100	37	10	10	100
NCOA1	279450	184	195	170	87.1795	178	195	169	86.6667	9	15	8	53.3333	192	180	173	96.1111
NECAB1	167654	15	19	13	68.4211	19	19	14	73.6842	16	13	12	92.3077	25	7	4	57.1429
NECTIN4	18562				#DIV/0!				#DIV/0!	15	15	15	100	4	4	4	100
NEDD4	166740	403	406	389	95.8128	404	406	387	95.3202	152	167	150	89.8204	15	10	10	100
NEDD4L	357316	474	487	372	76.386	356	487	331	67.9671	348	342	313	91.5205	147	133	111	83.4586
NELFCD	13927	11	14	10	71.4286	12	14	11	78.5714	6	7	6	85.7143	2	2	2	100
NFATC2	175876	102	107	92	85.9813	111	107	93	86.9159	256	264	237	89.7727	214	186	181	97.3118
NFIB	317142	212	222	202	90.991	215	222	206	92.7928	193	197	184	93.401	292	215	197	91.6279
NFKBIA	4082	10	11	10	90.9091	11	11	10	90.9091	5	5	5	100	5	4	2	50
NGF	52868	47	46	46	100	42	46	41	89.1304	14	14	14	100	49	11	11	100
NOD2	40455	42	48	42	87.5	40	48	39	81.25	34	35	34	97.1429				#DIV/0!
NOS1	260664	319	339	305	89.9705	295	339	275	81.1209	300	286	269	94.0559	346	223	205	91.9283
NOS1AP	309579	135	131	119	90.8397	120	131	114	87.0229	265	254	178	70.0787	219	255	111	43.5294
NOS2	43765	41	40	38	95	42	40	38	95	19	21	19	90.4762	27	20	19	95
NOS3	23573	24	24	23	95.8333	22	24	22	91.6667	14	15	14	93.3333	25	15	15	100
NOTCH4	29226	43	44	42	95.4545	45	44	42	95.4545	13	12	12	100	55	39	39	100
NPC1L1	28859	1	1	1	100	1	1	1	100	5	5	5	100	1	1	1	100
NPHS1	43917	7	6	5	83.3333	6	6	5	83.3333	49	46	42	91.3043	8	3	3	100
NPIPB8	21092	15	10	10	100	15	10	8	80	29	14	13	92.8571				#DIV/0!
NQO1	19674	13	13	13	100	13	13	13	100	3	2	2	100	8	4	4	100
NQO2	31770	78	78	73	93.5897	81	78	73	93.5897	57	59	55	93.2203	24	21	18	85.7143
NR1H2	53737	61	62	58	93.5484	62	62	58	93.5484	61	60	58	96.6667	2	1	1	100
NR1H3	20735	0	1	0	0	1	1	0	0	4	3	3	100				#DIV/0!
NR1I2	38005	26	25	24	96	26	25	25	100	77	78	75	96.1538	7	3	3	100
NR1I3	8580	10	6	6	100	7	6	5	83.3333	10	8	8	100	18	10	8	80
NR3C2	365938	350	356	332	93.2584	344	356	327	91.8539	430	445	410	92.1348	244	346	227	65.6069
NRAS	12680	1	2	1	50	1	2	1	50	6	8	6	75	4	4	4	100
NRG1	1216446	1656	1692	1594	94.208	883	1692	850	50.2364	1380	1755	1322	75.3276	105	113	59	52.2124
NRG3	1111987	523	850	494	58.1176	866	850	498	58.5882	543	1015	516	50.8374	511	796	425	53.392
NRP1	158772	163	173	155	89.5954	163	173	156	90.1734	240	245	228	93.0612	271	118	91	77.1186
NRP2	116145	59	62	58	93.5484	59	62	57	91.9355	88	91	85	93.4066	49	38	38	100
NRXN1	1307074	1611	1654	1558	94.1959	1629	1654	816	49.3349	588	780	565	72.4359	728	696	381	54.7414
NT5C1A	20880	14	13	12	92.3077	12	13	12	92.3077	12	13	11	84.6154	13	13	12	92.3077
NT5C2	190422	227	246	210	85.3659	234	246	208	84.5528	224	214	190	88.785	243	183	175	95.6284
NT5C3A	48668	5	2	2	100	6	2	2	100	109	115	105	91.3043	115	109	101	92.6606
NTNG1	344918	315	323	303	93.808	316	323	305	94.4272	163	164	153	93.2927	307	213	193	90.6103
NTRK1,INSRR	43479	8	10	7	70	10	10	7	70	3	1	1	100	5	2	2	100
NTRK2	358505	325	312	297	95.1923	309	312	294	94.2308	173	166	150	90.3614	324	275	268	97.4545
NUBPL	371270	658	674	628	93.1751	666	674	635	94.2136	43	22	20	90.9091	605	571	548	95.972
NUCB2	141829	116	117	105	89.7436	123	117	105	89.7436	76	70	65	92.8571	142	60	59	98.3333
NUDT15	9597	0	2	0	0	0	2	0	0				#DIV/0!	9	7	7	100
NUMA1	77831	9	7	4	57.1429	9	7	4	57.1429	9	7	7	100	132	23	23	100
OASL	21481	24	24	23	95.8333	21	24	21	87.5	30	29	27	93.1034	32	22	20	90.9091
OCRL	52714	7	9	7	77.7778	5	9	5	55.5556				#DIV/0!				#DIV/0!
OPCML	1117526	1218	1211	1096	90.5037	1004	1211	907	74.8968	952	978	841	85.9918	756	775	618	79.7419
OPRD1	59127	75	83	74	89.1566	81	83	75	90.3614	26	25	22	88	13	11	10	90.9091
OPRK1	25915				#DIV/0!				#DIV/0!	65	62	61	98.3871	39	39	39	100
OPRL1,LKAAEAR1	4318	6	6	6	100	7	6	6	100	7	7	7	100	5	2	2	100
OPRM1	236373	281	284	264	92.9577	282	284	263	92.6056	179	175	169	96.5714	96	80	78	97.5
OR52E2	979	3	3	3	100	3	3	3	100	3	3	3	100	2	2	2	100
OR52J2P	940	9	9	9	100	9	9	9	100	9	9	9	100	1	1	1	100
OR52J3	937	4	4	4	100	4	4	4	100	5	5	5	100				#DIV/0!
ORM2	11826				#DIV/0!				#DIV/0!	5	5	5	100	24	3	3	100
OSGEP	8690	31	32	30	93.75	30	32	29	90.625	2	2	2	100	25	25	20	80
OTOS	5538	24	24	24	100	24	24	24	100	20	20	20	100	6	6	6	100
P2RX7	55215	7	2	1	50	5	2	1	50	52	57	50	87.7193	17	11	11	100
P2RY1	6310				#DIV/0!				#DIV/0!	2	2	2	100	3	3	3	100
P2RY12	47912	69	72	69	95.8333	68	72	68	94.4444	40	38	38	100	52	35	35	100
P3H3	11442	18	18	18	100	18	18	18	100				#DIV/0!	15	11	11	100
PACSIN2	179739	370	371	339	91.3747	378	371	341	91.9137	360	367	333	90.7357	237	179	168	93.8547
PAH	121523	18	17	13	76.4706	13	17	11	64.7059	100	109	92	84.4037	11	8	7	87.5
PAPLN	37145	31	33	27	81.8182	34	33	28	84.8485	40	38	36	94.7368	47	44	40	90.9091
PARD3B	1074689	866	828	763	92.1498	633	828	562	67.8744	853	786	407	51.7812	962	814	776	95.3317
PARP11	82403	95	95	93	97.8947	93	95	92	96.8421	3	3	2	66.6667	71	70	67	95.7143
PAX4	93240	122	120	117	97.5	123	120	118	98.3333	82	87	81	93.1034	67	62	60	96.7742
PDE3A	320048	369	356	339	95.2247	361	356	337	94.6629	200	201	176	87.5622	340	164	154	93.9024
PDE4B	582067	401	412	299	72.5728	416	412	384	93.2039	312	299	201	67.2241	607	368	332	90.2174
PDE4D,MIR582	734667	654	657	614	93.4551	649	657	599	91.172	470	803	262	32.6276	903	705	676	95.8865
PDIA2	4053	10	8	8	100	12	8	8	100	1	2	1	50				#DIV/0!
PDYN	20594	16	18	16	88.8889	17	18	17	94.4444	27	28	27	96.4286				#DIV/0!
PEAR1	22733	51	56	49	87.5	52	56	52	92.8571	6	5	5	100	16	12	12	100
PEBP4	286751	300	311	291	93.5691	305	311	288	92.6045	199	237	188	79.3249	194	150	141	94
PERP	57350	70	74	69	93.2432	71	74	70	94.5946	128	132	127	96.2121	105	105	102	97.1429
PGLYRP4	18723	56	58	56	96.5517	56	58	56	96.5517	3	2	2	100	53	51	50	98.0392
PGM1	66836	8	7	6	85.7143	9	7	7	100	43	43	41	95.3488	52	49	47	95.9184
PICALM	112709	167	181	164	90.6077	173	181	168	92.8177	130	133	127	95.4887	131	129	123	95.3488
PICK1	19392	2	2	2	100	3	2	2	100	14	15	14	93.3333				#DIV/0!
PIGB	36690				#DIV/0!				#DIV/0!	60	63	59	93.6508	5	2	1	50
PIGM	7039	7	7	7	100	7	7	7	100	8	8	8	100				#DIV/0!
PIK3CA	91981	113	123	111	90.2439	119	123	116	94.3089	17	17	17	100	7	4	4	100
PIK3R1	86067	99	100	92	92	108	100	93	93	123	107	100	93.4579	87	67	63	94.0299
PIK3R2	49621	21	22	19	86.3636	20	22	16	72.7273	52	50	48	96	8	3	2	66.6667
PIN1	15188	3	3	3	100	2	3	1	33.3333	16	16	16	100	1	1	1	100
PIP5K1C	70287	57	56	52	92.8571	58	56	50	89.2857	44	42	41	97.619	73	62	52	83.871
PKD2	70144	30	29	27	93.1034	29	29	26	89.6552	4	3	3	100	5	3	2	66.6667
PLA2G4A	160034	129	113	77	68.1416	97	113	79	69.9115	144	134	72	53.7313	61	38	33	86.8421
PLCB1	891111	1137	1123	1076	95.8148	1138	1123	1061	94.4791	716	1145	681	59.476	1169	954	922	96.6457
PLCD3	24397	30	31	30	96.7742	30	31	30	96.7742	5	5	5	100	28	17	17	100
PLCE1	338894	101	103	93	90.2913	107	103	94	91.2621	169	163	153	93.865	273	150	133	88.6667
PLCG1	59843				#DIV/0!				#DIV/0!	39	37	36	97.2973	37	34	33	97.0588
PLEKHH2	130729	94	94	85	90.4255	97	94	86	91.4894	214	220	209	95	15	9	9	100
PLIN1	15062	9	7	7	100	8	7	7	100	4	4	4	100	21	16	16	100
PMCH	5888				#DIV/0!				#DIV/0!	1	1	1	100	4	4	4	100
PNOC	33294				#DIV/0!				#DIV/0!	40	39	38	97.4359	47	37	36	97.2973
PNPLA3	40698	33	36	32	88.8889	33	36	32	88.8889	84	85	83	97.6471	31	12	11	91.6667
POLG	29665	38	48	36	75	40	48	36	75	20	18	17	94.4444	44	36	34	94.4444
POLR2A	30252	3	1	1	100	3	1	1	100	4	2	2	100	27	28	26	92.8571
POLR3G	42811	4	4	2	50	5	4	2	50	36	38	31	81.5789	36	27	26	96.2963
POM121L2	26372	22	24	22	91.6667	23	24	23	95.8333	1	1	0	0	3	2	2	100
PON1	30041	13	13	12	92.3077	14	13	12	92.3077	34	33	32	96.9697	44	42	40	95.2381
PON2	30469	31	32	31	96.875	30	32	30	93.75	16	16	15	93.75	4	4	4	100
POR	87657	99	105	93	88.5714	102	105	95	90.4762	88	86	80	93.0233	56	51	48	94.1176
PPA2	104992	58	58	53	91.3793	56	58	53	91.3793	205	214	198	92.5234	56	52	48	92.3077
PPARA	93237	27	30	23	76.6667	26	30	18	60	85	93	84	90.3226	51	38	37	97.3684
PPARD	85635	38	40	38	95	38	40	38	95	39	38	38	100	13	11	10	90.9091
PPARG	146990	33	34	28	82.3529	35	34	29	85.2941	41	50	40	80	199	184	180	97.8261
PPCDC	93878	73	76	70	92.1053	78	76	68	89.4737	9	4	4	100	104	75	71	94.6667
PPP1R13L	26713	24	27	23	85.1852	24	27	23	85.1852	26	32	25	78.125	35	30	29	96.6667
PPP1R18	11508	3	3	3	100	3	3	3	100	2	3	2	66.6667				#DIV/0!
PPP2R5D	54693	4	6	4	66.6667	4	6	2	33.3333	6	2	2	100	76	57	52	91.2281
PRCP	147650	26	26	25	96.1538	29	26	24	92.3077	177	180	169	93.8889	168	69	68	98.5507
PRDX4	22137	54	56	51	91.0714	46	56	45	80.3571				#DIV/0!				#DIV/0!
PRKAG2	321003	427	414	376	90.8213	439	414	379	91.5459	523	488	464	95.082	365	247	241	97.5709
PRKCA	508132	454	386	241	62.4352	440	386	216	55.9585	394	409	377	92.176	496	431	412	95.5916
PRKCB	384630	408	399	259	64.9123	401	399	347	86.9674	502	473	444	93.8689	247	333	192	57.6577
PRKCE	536647	742	766	725	94.6475	749	766	726	94.7781	712	712	686	96.3483	559	439	404	92.0273
PROC	10958	14	16	14	87.5	14	16	14	87.5				#DIV/0!				#DIV/0!
PRORP	155778	191	213	182	85.446	195	213	185	86.8545	193	168	152	90.4762	12	4	3	75
PROX1	58331	52	50	46	92	55	50	46	92				#DIV/0!	39	28	21	75
PRPF31	16311	19	21	19	90.4762	19	21	19	90.4762	17	17	17	100	29	24	24	100
PRRC2A	17058	29	29	28	96.5517	33	29	29	100	4	3	3	100	20	20	19	95
PRSS53,VKORC1	19490	13	14	13	92.8571	13	14	13	92.8571	1	1	1	100	1	1	0	0
PSMA4	12014	6	6	6	100	7	6	6	100	35	37	35	94.5946	15	8	7	87.5
PSORS1C1,CDSN	5698	36	35	35	100	35	35	35	100	56	57	56	98.2456	20	20	20	100
PTEN	108307	39	41	36	87.8049	39	41	35	85.3659	40	33	33	100	41	34	33	97.0588
PTGER2	14667				#DIV/0!				#DIV/0!	26	26	26	100	27	3	3	100
PTGER3	196935	252	255	240	94.1176	251	255	244	95.6863	290	304	284	93.4211	144	104	99	95.1923
PTGER4	14272	1	1	1	100	2	1	1	100	11	12	11	91.6667				#DIV/0!
PTGES	14713	3	2	2	100	2	2	2	100	2	2	2	100	49	40	40	100
PTGFR	236819	89	86	83	96.5116	70	86	64	74.4186	37	36	24	66.6667	57	101	45	44.5545
PTGIR	4623	4	4	4	100	6	4	4	100	2	2	2	100				#DIV/0!
PTGS1	26296	47	48	45	93.75	48	48	46	95.8333	4	4	4	100				#DIV/0!
PTGS2	10955	2	2	2	100	2	2	2	100	6	6	6	100	4	4	4	100
PTPRC	119021	21	22	20	90.9091	17	22	16	72.7273	68	61	58	95.082	66	64	62	96.875
PTPRD	2298758	2482	3856	2369	61.4367	1885	3856	1773	45.9803	2538	3089	2398	77.6303	1294	2060	747	36.2621
PTPRM	840081	540	596	477	80.0336	559	596	310	52.0134	353	585	305	52.1368	309	376	138	36.7021
PURA	17844	1	1	1	100	1	1	1	100				#DIV/0!				#DIV/0!
PYGL	86594	39	37	35	94.5946	40	37	25	67.5676	11	11	10	90.9091	110	56	53	94.6429
PYROXD2	33729	4	6	4	66.6667	5	6	4	66.6667				#DIV/0!	117	113	106	93.8053
RABEP1	104077	12	12	11	91.6667	9	12	7	58.3333	143	143	133	93.007	133	69	63	91.3043
RABGAP1L	835900	1059	1045	949	90.8134	1092	1045	952	91.1005	1052	1028	953	92.7043	520	472	450	95.339
RAC2	19180	47	40	39	97.5	53	40	38	95	13	3	2	66.6667	55	26	26	100
RAD52	78319	70	73	66	90.411	74	73	69	94.5205	94	83	76	91.5663	101	75	70	93.3333
RAF1	80526	66	66	59	89.3939	63	66	58	87.8788	131	129	113	87.5969	11	3	3	100
RAPGEF5	251690	188	198	186	93.9394	128	198	122	61.6162	116	169	113	66.8639	275	67	62	92.5373
RARG	22415	0	1	0	0	2	1	0	0	3	3	3	100	4	2	1	50
RASSF1	11200	1	1	1	100	2	1	1	100	2	2	2	100	9	8	8	100
RBFOX1	2473540	4356	4246	3654	86.0575	3927	4246	2267	53.3914	4635	4524	4293	94.8939	4767	3752	3325	88.6194
RBMS3	1435602	1105	1101	856	77.7475	1129	1101	869	78.9282	725	1638	677	41.3309	1543	1031	972	94.2774
RBX1	21964	4	6	3	50	3	6	3	50	3	1	1	100	14	2	2	100
RELA	9495	9	9	9	100	8	9	8	88.8889	6	7	6	85.7143	6	6	6	100
REN	35507	38	39	36	92.3077	37	39	33	84.6154	61	56	53	94.6429	46	40	39	97.5
REV1	89562	5	3	2	66.6667	3	3	2	66.6667	12	11	11	100	11	6	6	100
REV3L	184689	19	17	12	70.5882	21	17	14	82.3529	143	151	139	92.053	153	145	134	92.4138
RFK	8993	12	16	12	75	12	16	12	75	1	1	1	100				#DIV/0!
RFPL4B	4305	2	2	2	100	2	2	2	100	1	1	1	100	4	4	4	100
RGL4	11042	9	10	8	80	10	10	9	90	7	8	7	87.5	9	9	9	100
RGS17	126825	253	252	242	96.0317	260	252	243	96.4286	292	293	278	94.8805	233	176	168	95.4545
RGS19	6809				#DIV/0!				#DIV/0!	2	1	1	100				#DIV/0!
RGS2	3238				#DIV/0!				#DIV/0!	2	2	2	100				#DIV/0!
RGS4	12903	16	16	16	100	16	16	16	100	3	2	2	100	2	1	0	0
RGS5	77391	109	118	108	91.5254	108	118	108	91.5254	114	116	110	94.8276	10	5	5	100
RHBDF2	32429	44	43	41	95.3488	45	43	41	95.3488	59	54	52	96.2963	58	45	44	97.7778
RHOA	53861	6	3	3	100	8	3	3	100	69	65	60	92.3077	46	32	32	100
RIPOR2	237890	118	115	57	49.5652	121	115	71	61.7391	136	227	121	53.304	127	107	101	94.3925
RNF8	40757	12	13	12	92.3077	12	13	12	92.3077	1	1	1	100	4	2	2	100
RORA	741020	411	585	381	65.1282	458	585	254	43.4188	716	751	665	88.5486	360	464	265	57.1121
RPP30	36603	4	6	4	66.6667	4	6	4	66.6667	2	1	1	100	31	3	2	66.6667
RPTOR	421554	551	470	436	92.766	566	470	426	90.6383	161	187	147	78.6096	633	383	368	96.0836
RRAS2	86586	12	10	8	80	11	10	8	80	37	40	32	80	45	10	9	90
RRM1	56104	116	100	88	88	114	100	82	82	76	71	68	95.7746	79	50	46	92
RRM2	91029	182	180	169	93.8889	184	180	169	93.8889	119	119	109	91.5966	160	84	83	98.8095
RRM2B	51155	12	15	12	80	12	15	12	80	3	3	3	100	4	4	4	100
RRP1B	36521	40	45	40	88.8889	41	45	39	86.6667	45	48	45	93.75	40	45	40	88.8889
RRP7A	11454	62	48	47	97.9167	63	48	47	97.9167	3	2	2	100				#DIV/0!
RXRA	123489	11	8	8	100	10	8	4	50	50	52	49	94.2308	16	6	5	83.3333
RYR1	153875	18	12	11	91.6667	21	12	11	91.6667	178	180	167	92.7778	32	11	11	100
RYR2	791806	592	544	280	51.4706	305	544	278	51.1029	1040	1009	878	87.0168	884	681	597	87.6652
SACM1L	56355	154	157	150	95.5414	154	157	150	95.5414	150	151	148	98.0132	2	2	2	100
SAMHD1	61666	52	58	47	81.0345	54	58	49	84.4828	67	67	60	89.5522	31	20	19	95
SCAP	63447	44	36	35	97.2222	43	36	34	94.4444	42	33	30	90.9091	42	5	5	100
SCARB1	105814	136	135	129	95.5556	136	135	126	93.3333	118	111	108	97.2973	191	143	131	91.6084
SCN10A	119486	96	97	92	94.8454	102	97	94	96.9072	155	150	148	98.6667	71	46	43	93.4783
SCN1A	164575	9	2	1	50	6	2	0	0	260	255	246	96.4706	244	226	218	96.4602
SCN2A	197319	41	40	35	87.5	43	40	34	85	64	61	57	93.4426	66	32	30	93.75
SCN4A	34366	25	28	25	89.2857	25	28	24	85.7143	11	9	9	100	22	17	16	94.1176
SCNN1B	103065	51	50	46	92	56	50	46	92	44	40	35	87.5	127	101	97	96.0396
SELE	42067	1	2	1	50	1	2	1	50	95	91	89	97.8022	69	68	61	89.7059
SEMA3C	179823	108	108	99	91.6667	116	108	99	91.6667	42	44	34	77.2727	112	109	105	96.3303
SENP3	12733	2	1	1	100	2	1	1	100	10	9	9	100	13	4	4	100
SEPTIN3	28748	25	24	23	95.8333	23	24	23	95.8333	15	15	15	100	4	1	1	100
SERINC5	144399	23	31	11	35.4839	22	31	19	61.2903	103	102	98	96.0784	20	8	5	62.5
SERPINA3	11673	15	15	15	100	15	15	15	100				#DIV/0!	12	12	12	100
SERPINA5	31678	2	3	2	66.6667	5	3	2	66.6667	29	28	26	92.8571	16	14	14	100
SERPINC1	13529	10	12	10	83.3333	10	12	10	83.3333	10	12	10	83.3333	15	15	14	93.3333
SERPINE1	12992	15	14	12	85.7143	15	14	12	85.7143	4	1	1	100	1	1	1	100
SFRP5	36692	41	44	41	93.1818	39	44	39	88.6364				#DIV/0!	8	7	7	100
SH2B1	31567	31	14	9	64.2857	32	14	11	78.5714	29	12	10	83.3333	102	36	34	94.4444
SH2B3	45702	25	29	25	86.2069	27	29	27	93.1034	26	27	25	92.5926	23	21	21	100
SH2D5	13108	1	1	1	100	1	1	1	100	19	19	19	100	19	17	17	100
SH3BP2	48029	43	45	42	93.3333	42	45	41	91.1111	80	75	73	97.3333	7	4	4	100
SHMT1	35705	44	43	40	93.0233	43	43	40	93.0233	4	2	2	100	38	28	27	96.4286
SIRT2,NFKBIB	30340	28	29	28	96.5517	29	29	28	96.5517	28	26	23	88.4615	18	14	14	100
SLC10A2	27376	61	68	61	89.7059	66	68	64	94.1176	75	77	74	96.1039	69	58	54	93.1034
SLC12A3	50645	15	12	10	83.3333	14	12	10	83.3333	82	86	78	90.6977	107	78	72	92.3077
SLC12A8	130230	7	1	1	100	8	1	1	100	210	208	202	97.1154	210	169	159	94.0828
SLC14A2	470695	296	527	277	52.5617	534	527	506	96.0152	420	389	286	73.5219	102	81	57	70.3704
SLC15A2	49789	28	28	28	100	29	28	26	92.8571				#DIV/0!	163	157	153	97.4522
SLC16A5	18437	2	2	2	100	4	2	2	100	24	23	21	91.3043	16	13	13	100
SLC16A7	193828	104	108	103	95.3704	100	108	100	92.5926	132	145	111	76.5517	142	105	104	99.0476
SLC18A2	38339	76	81	74	91.358	81	81	77	95.0617	37	33	32	96.9697	36	26	25	96.1538
SLC19A1	85994	242	157	145	92.3567	246	157	140	89.172	136	28	26	92.8571	225	27	24	88.8889
SLC1A1	97003	149	151	143	94.702	143	151	139	92.053	111	114	110	96.4912	140	125	124	99.2
SLC22A1	36905	50	56	46	82.1429	59	56	52	92.8571	33	28	22	78.5714	22	5	5	100
SLC22A11	37399	20	3	2	66.6667	19	3	1	33.3333	49	31	29	93.5484	34	13	10	76.9231
SLC22A12	11714	8	1	1	100	12	1	0	0	36	23	23	100	14	8	7	87.5
SLC22A16	51956	50	49	49	100	52	49	49	100	112	81	79	97.5309	9	8	5	62.5
SLC22A2	106579	46	44	42	95.4545	39	44	39	88.6364	58	49	46	93.8776	190	145	139	95.8621
SLC22A3	104201	94	95	93	97.8947	92	95	91	95.7895	127	130	127	97.6923	154	148	145	97.973
SLC22A4	49798	72	69	66	95.6522	74	69	68	98.5507	2	1	0	0	7	3	2	66.6667
SLC22A5	27729	55	56	53	94.6429	55	56	54	96.4286				#DIV/0!	5	4	4	100
SLC22A6	48584	77	61	54	88.5246	84	61	54	88.5246	44	36	34	94.4444	55	36	34	94.4444
SLC22A7	9846	1	1	1	100	4	1	1	100				#DIV/0!				#DIV/0!
SLC22A8	26689	9	11	9	81.8182	10	11	9	81.8182	19	18	18	100	5	6	5	83.3333
SLC25A31	43894	33	37	32	86.4865	37	37	33	89.1892	31	34	31	91.1765	3	3	3	100
SLC26A9	30414	20	20	20	100	19	20	18	90	51	55	51	92.7273	8	2	2	100
SLC28A1	61146	159	153	144	94.1176	171	153	145	94.7712	136	134	120	89.5522	11	4	4	100
SLC28A2	25614	3	3	2	66.6667	2	3	1	33.3333				#DIV/0!	15	12	12	100
SLC28A3	65303	41	40	38	95	40	40	37	92.5	30	32	28	87.5	90	51	43	84.3137
SLC29A1	14591	9	10	9	90	9	10	9	90				#DIV/0!	2	2	2	100
SLC29A3	62166	106	111	106	95.4955	108	111	107	96.3964	53	55	51	92.7273	72	61	61	100
SLC2A2	30398	65	64	61	95.3125	65	64	61	95.3125	3	4	2	50	4	1	1	100
SLC30A8	226443	14	20	13	65	24	20	18	90	55	76	54	71.0526	237	172	168	97.6744
SLC30A9	99961	10	2	2	100	10	2	2	100	271	268	258	96.2687	5	1	1	100
SLC31A1	44658	9	11	9	81.8182	9	11	8	72.7273	33	34	33	97.0588	53	54	51	94.4444
SLC39A14	66853	166	160	147	91.875	173	160	148	92.5	115	105	102	97.1429	7	3	3	100
SLC39A8	180180	253	259	245	94.5946	253	259	241	93.0502	161	138	133	96.3768	247	219	210	95.8904
SLC47A1	83651	15	17	13	76.4706	14	17	10	58.8235	64	66	61	92.4242	43	33	27	81.8182
SLC47A2	40693	10	6	6	100	6	6	6	100	42	46	42	91.3043	24	10	10	100
SLC4A1	19753	12	12	12	100	12	12	12	100	1	1	1	100	12	5	5	100
SLC4A8	124448	80	83	74	89.1566	83	83	77	92.7711	85	85	78	91.7647	63	33	32	96.9697
SLC6A12	24495	30	22	22	100	33	22	22	100	37	29	29	100	41	34	34	100
SLC6A2	54741	70	64	62	96.875	69	64	61	95.3125	43	41	39	95.122	40	31	30	96.7742
SLC6A3	52709	123	81	72	88.8889	130	81	73	90.1235	139	87	86	98.8506	124	66	60	90.9091
SLC6A4	43011	3	2	2	100	3	2	2	100	44	42	39	92.8571	10	3	3	100
SLC6A5	59693	120	115	111	96.5217	124	115	112	97.3913	83	82	80	97.561	10	5	5	100
SLC7A5	39486	141	137	134	97.8102	131	137	129	94.1606	84	88	79	89.7727	45	41	41	100
SLCO1A2,IAPP	115382	75	78	73	93.5897	78	78	73	93.5897	68	66	64	96.9697	22	18	9	50
SLCO1B1	119659	258	255	239	93.7255	252	255	239	93.7255	28	28	27	96.4286	224	213	208	97.6526
SLCO1B3	106211	80	87	77	88.5057	82	87	79	90.8046	439	455	428	94.0659	384	303	296	97.6898
SLCO1C1	58056	65	66	61	92.4242	64	66	57	86.3636	131	123	120	97.561	108	107	100	93.4579
SLCO2A1	119485	110	106	104	98.1132	112	106	105	99.0566	136	132	130	98.4848	172	139	137	98.5612
SLCO2B1	105988	6	2	1	50	8	2	1	50	177	164	162	98.7805	43	31	31	100
SLIT1	187923	216	218	205	94.0367	212	218	203	93.1193				#DIV/0!	24	16	16	100
SOD2	93462	160	135	123	91.1111	183	135	123	91.1111	170	123	115	93.4959	136	120	114	95
SORCS2	550300	843	777	747	96.139	881	777	718	92.4067	939	779	763	97.9461	937	665	368	55.3383
SOX10	16738	7	7	7	100	7	7	7	100	6	5	5	100	3	1	1	100
SP1,AMHR2	51498	1	3	1	33.3333	2	3	2	66.6667	4	4	4	100	9	5	4	80
SPECC1L	146924	78	83	76	91.5663	83	83	78	93.9759	64	71	62	87.3239	67	59	57	96.6102
SPG7	67049	154	147	137	93.1973	157	147	138	93.8776	27	17	14	82.3529	192	57	45	78.9474
SPOPL	71779	55	59	54	91.5254	56	59	56	94.9153	45	44	43	97.7273	26	28	25	89.2857
SPSB2	22228	3	2	2	100	2	2	2	100	4	5	4	80	38	35	34	97.1429
SRD5A2	58460	20	20	19	95	22	20	19	95	44	38	34	89.4737	65	56	52	92.8571
SREBF1	26605				#DIV/0!				#DIV/0!	3	1	1	100	3	3	3	100
SRP19,REEP5	61103	129	138	122	88.4058	128	138	122	88.4058	100	101	96	95.0495	114	59	49	83.0508
ST13	32106	12	15	11	73.3333	11	15	11	73.3333	3	2	1	50	26	2	2	100
STAT3	76870	25	16	15	93.75	22	16	15	93.75	19	15	14	93.3333	10	5	5	100
STAT4	122022	124	135	122	90.3704	130	135	127	94.0741	105	105	101	96.1905	80	77	72	93.5065
STAT6	36733	34	37	32	86.4865	35	37	30	81.0811	21	23	21	91.3043	23	16	13	81.25
STK39	293577	342	352	326	92.6136	345	352	328	93.1818	258	264	244	92.4242	452	330	326	98.7879
STN1	40617	5	1	1	100	6	1	1	100	14	8	5	62.5	82	65	62	95.3846
STRBP	164095	24	26	22	84.6154	24	26	21	80.7692	81	88	79	89.7727	13	8	8	100
STX1B	22064	12	13	11	84.6154	13	13	11	84.6154	3	1	1	100				#DIV/0!
STX4	10088	8	8	8	100	8	8	8	100				#DIV/0!				#DIV/0!
SUGCT	725760	392	627	367	58.5327	410	627	369	58.8517	398	686	379	55.2478	198	276	145	52.5362
SULT1A1	19683	2	2	2	100	3	2	2	100				#DIV/0!				#DIV/0!
SULT1C3	25385	1	1	1	100	1	1	1	100				#DIV/0!	32	31	30	96.7742
SULT1C4	11080	1	1	1	100	0	1	0	0				#DIV/0!				#DIV/0!
SULT2B1	47255	91	86	80	93.0233	93	86	81	94.186	12	12	9	75	25	20	19	95
SV2C	270558	78	71	65	91.5493	79	71	61	85.9155	322	290	245	84.4828	173	128	128	100
SYT1	588017	287	278	186	66.9065	271	278	186	66.9065	109	218	107	49.0826	413	345	322	93.3333
TAAR6	2306	2	1	1	100	1	1	1	100				#DIV/0!	5	5	5	100
TAB2,SUMO4	182639	355	356	341	95.7865	356	356	339	95.2247	20	19	18	94.7368	122	145	97	66.8966
TACR1	153059	183	183	174	95.082	186	183	175	95.6284	169	136	131	96.3235	151	111	108	97.2973
TACR3	133956	93	101	89	88.1188	108	101	91	90.099	140	119	114	95.7983	116	93	90	96.7742
TANC1	264021	178	313	168	53.6741	182	313	169	53.9936	148	186	140	75.2688	247	188	185	98.4043
TANC2	418145	32	21	12	57.1429	31	21	8	38.0952	232	252	224	88.8889	34	26	17	65.3846
TAOK3	223108	210	226	194	85.8407	221	226	197	87.1681	171	170	156	91.7647	41	24	14	58.3333
TAPBP	14695	20	25	20	80	23	25	22	88	2	2	0	0	23	2	2	100
TAS2R16	998	1	1	1	100	1	1	1	100	1	1	1	100	1	1	1	100
TBC1D1	248093	289	309	281	90.9385	297	309	284	91.9094	305	307	285	92.8339	288	259	248	95.7529
TBC1D32	255253	46	42	38	90.4762	57	42	39	92.8571	81	90	64	71.1111	508	378	363	96.0317
TBL1XR1	208662	86	97	78	80.4124	86	97	80	82.4742	161	174	146	83.908	263	235	218	92.766
TBX2	9625	4	4	4	100	4	4	4	100	8	7	7	100	22	15	14	93.3333
TBX21	12888	13	14	13	92.8571	17	14	13	92.8571	19	18	17	94.4444				#DIV/0!
TBXA2R	12370	28	31	27	87.0968	27	31	26	83.871	7	6	6	100	8	7	7	100
TBXAS1	243276	168	181	162	89.5028	182	181	166	91.7127	155	149	137	91.9463	131	103	83	80.5825
TBXT	11046				#DIV/0!				#DIV/0!	24	25	24	96	2	2	2	100
TCF19,POU5F1,PSORS1C3	19354	73	72	71	98.6111	73	72	70	97.2222	89	95	89	93.6842	71	67	67	100
TCF7L2	217433	107	116	95	81.8966	107	116	67	57.7586	153	164	143	87.1951	127	133	105	78.9474
TENT4A	43614	5	3	3	100	7	3	2	66.6667	9	8	8	100	68	28	28	100
TET2	133943	103	110	99	90	103	110	97	88.1818	20	13	13	100	94	68	65	95.5882
TF,SRPRB	79734	100	101	97	96.0396	100	101	98	97.0297	15	11	7	63.6364	106	73	69	94.5205
TGFB1	52806	26	30	26	86.6667	26	30	24	80	51	54	48	88.8889	47	43	42	97.6744
TGFBR2	88476	83	87	80	91.954	85	87	81	93.1034	18	14	14	100	98	67	65	97.0149
TGFBR3	225994	253	266	238	89.4737	250	266	238	89.4737	364	362	344	95.0276	313	237	228	96.2025
TH	8683	13	13	13	100	13	13	13	100	16	15	15	100	1	1	1	100
THBD	4041				#DIV/0!				#DIV/0!	2	2	2	100	4	4	4	100
THRA,NR1D1	42301	33	36	33	91.6667	33	36	26	72.2222	17	18	16	88.8889	7	6	6	100
THSD7B	912175	793	799	412	51.5645	448	799	414	51.8148	771	777	743	95.6242	857	579	524	90.5009
TIRAP	15782	18	18	17	94.4444	18	18	17	94.4444	14	14	14	100	19	17	17	100
TJP1	269550	110	94	88	93.617	116	94	81	86.1702	152	136	130	95.5882	98	42	39	92.8571
TLR2	22192	15	14	14	100	12	14	12	85.7143	22	24	22	91.6667	2	1	0	0
TLR3	18920	23	27	23	85.1852	23	27	23	85.1852	26	24	23	95.8333	21	19	18	94.7368
TLR4	23876	1	1	1	100	2	1	1	100	8	9	8	88.8889	30	2	2	100
TLR5	33846	59	60	59	98.3333	61	60	57	95	8	7	5	71.4286	5	1	1	100
TLR7	23291	3	3	3	100	3	3	3	100				#DIV/0!				#DIV/0!
TLR9	4567				#DIV/0!				#DIV/0!	1	1	1	100				#DIV/0!
TMEM167A,XRCC4	300943	425	435	410	94.2529	414	435	391	89.8851	9	6	3	50	125	115	111	96.5217
TMEM43	18667	17	17	17	100	17	17	17	100	5	5	5	100				#DIV/0!
TMX2	28382	31	29	27	93.1034	28	29	27	93.1034				#DIV/0!	6	1	1	100
TNF	3807	1	1	1	100	1	1	1	100	4	4	4	100	4	2	2	100
TNFAIP3	16100	9	10	9	90	10	10	9	90				#DIV/0!	11	9	9	100
TNFRSF10A	34652	67	58	56	96.5517	68	58	57	98.2759	57	59	57	96.6102	49	34	34	100
TNFRSF11A	87594	73	72	68	94.4444	44	72	43	59.7222	8	4	3	75	111	96	94	97.9167
TNFRSF11B	28330	43	49	42	85.7143	47	49	47	95.9184				#DIV/0!	47	46	45	97.8261
TNFRSF1A	13669	16	17	16	94.1176	15	17	14	82.3529	5	5	4	80	2	2	2	100
TNFRSF1B	42239	72	67	61	91.0448	72	67	62	92.5373	23	25	22	88	5	4	3	75
TNFSF11	45279	37	41	37	90.2439	40	41	37	90.2439	41	38	37	97.3684	61	53	51	96.2264
TNRC6A	217425	221	235	203	86.383	226	235	209	88.9362	70	61	49	80.3279	269	232	226	97.4138
TOLLIP	35285	50	31	31	100	53	31	31	100	53	28	27	96.4286	63	28	28	100
TOP1	95667	3	2	1	50	2	2	1	50	53	53	52	98.1132	48	45	44	97.7778
TOP2A	29373				#DIV/0!				#DIV/0!	9	10	9	90				#DIV/0!
TP53	25761	24	30	24	80	27	30	27	90	5	3	3	100	32	9	7	77.7778
TP53AIP1	8670	7	7	7	100	7	7	7	100	12	12	12	100	4	4	4	100
TPH1	28716	20	20	19	95	20	20	20	100	44	44	41	93.1818	5	2	2	100
TPH2	248477	171	178	170	95.5056	179	178	172	96.6292	187	188	181	96.2766	156	147	138	93.8776
TPMT	26768	8	8	8	100	10	8	8	100	26	28	26	92.8571				#DIV/0!
TRAF1	26782	4	4	4	100	4	4	4	100	52	52	51	98.0769	36	37	34	91.8919
TRAF3IP2	51527	56	58	54	93.1034	58	58	55	94.8276	56	60	56	93.3333	43	42	40	95.2381
TREML4	10545				#DIV/0!				#DIV/0!				#DIV/0!	2	2	2	100
TRIB2	25826	28	31	28	90.3226	30	31	29	93.5484	10	9	9	100				#DIV/0!
TRIB3	34726	83	84	74	88.0952	86	84	76	90.4762	88	85	79	92.9412	48	46	42	91.3043
TRPV1	43969	89	91	81	89.011	95	91	85	93.4066	66	63	57	90.4762	57	39	37	94.8718
TSC1	55528	31	33	30	90.9091	32	33	31	93.9394	36	37	36	97.2973	28	25	24	96
TSPAN5	210425	241	234	221	94.4444	244	234	183	78.2051	146	145	139	95.8621	59	52	51	98.0769
TTC37	93224	14	13	10	76.9231	14	13	9	69.2308	10	8	7	87.5	125	116	108	93.1034
TUBB1,ATP5F1E	12918	9	9	9	100	9	9	9	100	9	9	9	100	4	2	2	100
TXNDC11	63776	6	3	1	33.3333	4	3	1	33.3333	9	9	9	100	11	12	11	91.6667
TXNRD2,COMT	94460	158	160	142	88.75	166	160	144	90	107	81	73	90.1235	145	110	103	93.6364
TYMP	4282	5	5	5	100	5	5	5	100	4	4	4	100	2	2	2	100
TYMS,ENOSF1	55312	214	190	180	94.7368	237	190	185	97.3684	36	9	7	77.7778	85	49	43	87.7551
UBE2I	18140	7	7	7	100	8	7	5	71.4286	8	8	8	100	3	4	3	75
UGGT2	251904	263	262	247	94.2748	265	262	250	95.4198	137	134	130	97.0149	138	128	123	96.0938
UGT1A8,UGT1A10,UGT1A9,UGT1A7,UGT1A6,UGT1A5,UGT1A4,UGT1A3,UGT1A1	155669	209	195	184	94.359	206	195	179	91.7949	149	150	143	95.3333	263	121	104	85.9504
UGT2A1	64834	85	87	83	95.4023	88	87	83	95.4023	165	140	131	93.5714	147	136	134	98.5294
UGT2B10	16031	8	8	8	100	8	8	8	100	4	4	4	100	25	25	23	92
UGT2B15	24057	30	29	28	96.5517	27	29	26	89.6552	24	20	19	95	26	11	8	72.7273
UGT2B7	61822	209	217	204	94.0092	214	217	210	96.7742	275	270	266	98.5185	277	255	252	98.8235
ULK3	7230	1	2	1	50	1	2	1	50				#DIV/0!	8	7	7	100
UMPS	18870	12	13	12	92.3077	12	13	12	92.3077	11	12	11	91.6667	24	25	24	96
UST	329962	388	403	373	92.5558	406	403	377	93.5484	347	348	324	93.1034	348	230	215	93.4783
VAC14	113723	71	71	68	95.7746	70	71	68	95.7746	66	66	65	98.4848	78	73	72	98.6301
VASP	20406	1	1	1	100	1	1	1	100	2	3	2	66.6667	39	33	30	90.9091
VDR	101513	72	75	68	90.6667	71	75	68	90.6667	98	99	92	92.9293	59	49	49	100
VEGFA	27427	18	18	18	100	19	18	18	100	17	17	17	100	29	26	26	100
VKORC1L1	86491	6	1	1	100	4	1	1	100	52	50	45	90	122	27	24	88.8889
WBP2NL	59733	67	70	61	87.1429	66	70	59	84.2857	59	60	55	91.6667	9	1	1	100
WDR24	5824	8	8	8	100	8	8	8	100				#DIV/0!	8	8	8	100
WIF1	78243	68	80	68	85	77	80	76	95	70	76	69	90.7895	13	3	3	100
WNK1	158875	177	168	154	91.6667	179	168	154	91.6667	82	84	78	92.8571	68	57	53	92.9825
WNT5B	117610	133	131	124	94.6565	137	131	126	96.1832	143	130	125	96.1538	83	50	48	96
XBP1	6216				#DIV/0!				#DIV/0!	10	9	6	66.6667	9	4	4	100
XDH	80423	50	50	45	90	51	50	48	96	15	12	12	100	103	83	80	96.3855
XIRP2	371275	6	9	1	11.1111	22	9	1	11.1111	89	156	86	55.1282	169	84	71	84.5238
XPA	22433	9	9	9	100	9	9	9	100	6	7	6	85.7143	8	7	7	100
XPC	33476	30	28	27	96.4286	28	28	26	92.8571	18	17	16	94.1176	2	1	1	100
XPNPEP2	32724	32	32	31	96.875	35	32	31	96.875				#DIV/0!				#DIV/0!
XPO1	62711	80	82	72	87.8049	81	82	69	84.1463	79	78	71	91.0256	81	56	55	98.2143
XRCC1	37164	48	54	48	88.8889	45	54	44	81.4815	44	50	43	86	24	22	19	86.3636
XRCC5	98841	106	113	101	89.3805	103	113	99	87.6106	51	56	50	89.2857	103	100	98	98
XYLT2	17014				#DIV/0!				#DIV/0!	25	22	22	100				#DIV/0!
YEATS4	70536	112	123	110	89.4309	114	123	111	90.2439	72	78	71	91.0256	136	128	121	94.5312
ZBTB22	3538	3	2	2	100	2	2	2	100				#DIV/0!				#DIV/0!
ZDHHC7	37362	57	63	55	87.3016	59	63	57	90.4762	97	100	95	95	1	1	1	100
ZMAT4	367245	418	424	290	68.3962	423	424	397	93.6321	398	389	363	93.3162	441	338	314	92.8994
ZNF134	10493	1	1	1	100	0	1	0	0	1	1	1	100	16	15	15	100
ZNF165	10873	21	22	21	95.4545	21	22	21	95.4545	21	21	21	100				#DIV/0!
ZNF211	13648	1	2	1	50	2	2	1	50				#DIV/0!	78	74	71	95.9459
ZNF385D	961105	650	1176	582	49.4898	660	1176	607	51.6156	1085	1098	771	70.2186	1507	1391	1357	97.5557
ZNF423	370397	311	313	182	58.147	316	313	300	95.8466	269	257	251	97.6654	303	259	244	94.2085
ZNF565	63983	109	113	99	87.6106	106	113	99	87.6106	109	107	94	87.8505	61	4	3	75
ZNF568	82373	61	63	58	92.0635	68	63	59	93.6508	256	259	243	93.8224	265	225	218	96.8889
ZNF697	53446	64	64	59	92.1875	67	64	56	87.5	63	62	60	96.7742	26	19	18	94.7368
ZNF804A	340965	382	400	375	93.75	380	400	373	93.25	184	183	179	97.8142	23	15	11	73.3333
ZNF816	14875	33	29	27	93.1034	31	29	26	89.6552	37	32	32	100	37	26	26	100
ZSCAN25	15464	1	1	1	100	2	1	1	100				#DIV/0!				#DIV/0!
