# Supplementary material for: Targeted haplotyping in pharmacogenomics using Oxford Nanopore Technologies’ adaptive sampling
Source: Front Pharmacol. 2023 Nov 13;14:1286764. doi: 10.3389/fphar.2023.1286764 (PMC10679755; doi:10.3389/fphar.2023.1286764)
Supplement: Supplementary file 1 [file DataSheet1.ZIP › SupplementaryMaterials/SupplementaryMaterials_Tables_S4-S9.xlsx]

## Sheet: HG001_R9.4.1_AldyCalls
Supplementary Table S3 Output of Aldy v4.4 on the HG001_R9.4.1 sample. Please refer to the main text for the validated calls.
#Sample	Gene	SolutionID	Major	Minor	Copy	Allele	Location	Type	Coverage	Effect	dbSNP	Code	Status
#Solution 1: *WT, *WT
pass_select_sorted	CFTR	1	*WT/*WT	WT;WT	0	WT
pass_select_sorted	CFTR	1	*WT/*WT	WT;WT	1	WT
#Sample	Gene	SolutionID	Major	Minor	Copy	Allele	Location	Type	Coverage	Effect	dbSNP	Code	Status
#Solution 1: *(Met +rs174699 +rs165599 +rs165728), *(ValA +rs2020917 +rs13306278 +rs737866 +rs737865 +rs737864 +rs5746849 +rs740603 +rs4646312 +rs2239393 +rs174699 +rs9332377 +rs165728)
pass_select_sorted	COMT	1	*Met/*ValA	Met;ValA	0	Met	19962711	C>T	12	H62=	rs4633
pass_select_sorted	COMT	1	*Met/*ValA	Met;ValA	0	Met	19963747	G>A	16	V158M	rs4680
pass_select_sorted	COMT	1	*Met/*ValA	Met;ValA	0	Met	19966934	C>T	25	none	rs174699
pass_select_sorted	COMT	1	*Met/*ValA	Met;ValA	0	Met	19969257	G>A	18	none	rs165599
pass_select_sorted	COMT	1	*Met/*ValA	Met;ValA	0	Met	19969499	C>T	25	none	rs165728
pass_select_sorted	COMT	1	*Met/*ValA	Met;ValA	1	ValA	19941360	C>T	19	none	rs2020917
pass_select_sorted	COMT	1	*Met/*ValA	Met;ValA	1	ValA	19941503	C>T	15	none	rs13306278
pass_select_sorted	COMT	1	*Met/*ValA	Met;ValA	1	ValA	19942585	T>C	19	none	rs737866
pass_select_sorted	COMT	1	*Met/*ValA	Met;ValA	1	ValA	19942597	A>G	11	none	rs737865
pass_select_sorted	COMT	1	*Met/*ValA	Met;ValA	1	ValA	19942635	C>T	21	none	rs737864
pass_select_sorted	COMT	1	*Met/*ValA	Met;ValA	1	ValA	19955473	A>G	23	none	rs5746849
pass_select_sorted	COMT	1	*Met/*ValA	Met;ValA	1	ValA	19957653	A>G	22	none	rs740603
pass_select_sorted	COMT	1	*Met/*ValA	Met;ValA	1	ValA	19960813	T>C	20	none	rs4646312
pass_select_sorted	COMT	1	*Met/*ValA	Met;ValA	1	ValA	19962428	A>G	8	SolublePromoter	rs6269
pass_select_sorted	COMT	1	*Met/*ValA	Met;ValA	1	ValA	19962904	A>G	16	none	rs2239393
pass_select_sorted	COMT	1	*Met/*ValA	Met;ValA	1	ValA	19963683	C>G	20	L136=	rs4818
pass_select_sorted	COMT	1	*Met/*ValA	Met;ValA	1	ValA	19966934	C>T	25	none	rs174699
pass_select_sorted	COMT	1	*Met/*ValA	Met;ValA	1	ValA	19968168	C>T	11	none	rs9332377
pass_select_sorted	COMT	1	*Met/*ValA	Met;ValA	1	ValA	19969499	C>T	25	none	rs165728
#Sample	Gene	SolutionID	Major	Minor	Copy	Allele	Location	Type	Coverage	Effect	dbSNP	Code	Status
#Solution 1: *1.001, *1.001
pass_select_sorted	CYP1A1	1	*1/*1	1.001;1.001	0	1.001
pass_select_sorted	CYP1A1	1	*1/*1	1.001;1.001	1	1.001
#Sample	Gene	SolutionID	Major	Minor	Copy	Allele	Location	Type	Coverage	Effect	dbSNP	Code	Status
#Solution 1: *1.012, *1.012
pass_select_sorted	CYP1A2	1	*1/*1	1.012;1.012	0	1.012	74749575	C>A	42	none	rs762551
pass_select_sorted	CYP1A2	1	*1/*1	1.012;1.012	0	1.012	74751896	G>A	44	none	rs2472304
pass_select_sorted	CYP1A2	1	*1/*1	1.012;1.012	1	1.012	74749575	C>A	42	none	rs762551
pass_select_sorted	CYP1A2	1	*1/*1	1.012;1.012	1	1.012	74751896	G>A	44	none	rs2472304
#Sample	Gene	SolutionID	Major	Minor	Copy	Allele	Location	Type	Coverage	Effect	dbSNP	Code	Status
#Solution 1: *1.001, *1.001
pass_select_sorted	CYP2A13	1	*1/*1	1.001;1.001	0	1.001
pass_select_sorted	CYP2A13	1	*1/*1	1.001;1.001	1	1.001
#Sample	Gene	SolutionID	Major	Minor	Copy	Allele	Location	Type	Coverage	Effect	dbSNP	Code	Status
#Solution 1: *(1.003 +rs72549443 +rs56113850 +rs2388868 +rs8192725), *(1.003 +rs7248240 +rs56113850 +rs2388868), *(12#1.001 +rs56113850 +rs2388868 +rs8192725)
pass_select_sorted	CYP2A6	1	*1+*1/*12	1.003;12#1.001;1.003	0	1.003	40846352	delT	10	none	rs72549443
pass_select_sorted	CYP2A6	1	*1+*1/*12	1.003;12#1.001;1.003	0	1.003	40847201	T>C	42	none	rs56113850
pass_select_sorted	CYP2A6	1	*1+*1/*12	1.003;12#1.001;1.003	0	1.003	40847943	C>T	43	none	rs2388868
pass_select_sorted	CYP2A6	1	*1+*1/*12	1.003;12#1.001;1.003	0	1.003	40848806	A>G	30	none	rs8192725
pass_select_sorted	CYP2A6	1	*1+*1/*12	1.003;12#1.001;1.003	0	1.003	40850375	T>C	38	none	rs1137115
pass_select_sorted	CYP2A6	1	*1+*1/*12	1.003;12#1.001;1.003	0	1.003	40851438	T>C	40	none	rs4803381
pass_select_sorted	CYP2A6	1	*1+*1/*12	1.003;12#1.001;1.003	1	12#1.001	40847201	T>C	42	none	rs56113850
pass_select_sorted	CYP2A6	1	*1+*1/*12	1.003;12#1.001;1.003	1	12#1.001	40847943	C>T	43	none	rs2388868
pass_select_sorted	CYP2A6	1	*1+*1/*12	1.003;12#1.001;1.003	1	12#1.001	40848806	A>G	30	none	rs8192725
pass_select_sorted	CYP2A6	1	*1+*1/*12	1.003;12#1.001;1.003	2	1.003	40843734	G>C	15	none	rs7248240
pass_select_sorted	CYP2A6	1	*1+*1/*12	1.003;12#1.001;1.003	2	1.003	40847201	T>C	42	none	rs56113850
pass_select_sorted	CYP2A6	1	*1+*1/*12	1.003;12#1.001;1.003	2	1.003	40847943	C>T	43	none	rs2388868
pass_select_sorted	CYP2A6	1	*1+*1/*12	1.003;12#1.001;1.003	2	1.003	40850375	T>C	38	none	rs1137115
pass_select_sorted	CYP2A6	1	*1+*1/*12	1.003;12#1.001;1.003	2	1.003	40851438	T>C	40	none	rs4803381
#Sample	Gene	SolutionID	Major	Minor	Copy	Allele	Location	Type	Coverage	Effect	dbSNP	Code	Status
#Solution 1: *1.001, *1.007
pass_select_sorted	CYP2B6	1	*1/*1	1.001;1.007	0	1.001
pass_select_sorted	CYP2B6	1	*1/*1	1.001;1.007	1	1.007	40988985	T>C	18	none	rs7254579
pass_select_sorted	CYP2B6	1	*1/*1	1.001;1.007	1	1.007	40990555	T>C	18	none	rs4802101
pass_select_sorted	CYP2B6	1	*1/*1	1.001;1.007	1	1.007	41017110	C>T	21	none	rs3181842
pass_select_sorted	CYP2B6	1	*1/*1	1.001;1.007	1	1.007	41017348	A>G	25	none	rs7260525
pass_select_sorted	CYP2B6	1	*1/*1	1.001;1.007	1	1.007	41017397	T>C	22	none	rs7246465
pass_select_sorted	CYP2B6	1	*1/*1	1.001;1.007	1	1.007	41018181	A>G	28	none	rs707265
pass_select_sorted	CYP2B6	1	*1/*1	1.001;1.007	1	1.007	41018225	A>C	20	none	rs12979270
pass_select_sorted	CYP2B6	1	*1/*1	1.001;1.007	1	1.007	41018247	T>C	24	none	rs1042389
#Sample	Gene	SolutionID	Major	Minor	Copy	Allele	Location	Type	Coverage	Effect	dbSNP	Code	Status
#Solution 1: *1.002, *2.011
pass_select_sorted	CYP2C19	1	*1/*2	1.002;2.011	0	1.002	94762803	C>T	32	none	rs17885098
pass_select_sorted	CYP2C19	1	*1/*2	1.002;2.011	0	1.002	94842865	A>G	34	I331V	rs3758581
pass_select_sorted	CYP2C19	1	*1/*2	1.002;2.011	1	2.011	94762607	T>C	16	none	rs4986894
pass_select_sorted	CYP2C19	1	*1/*2	1.002;2.011	1	2.011	94762803	C>T	32	none	rs17885098
pass_select_sorted	CYP2C19	1	*1/*2	1.002;2.011	1	2.011	94775366	A>G	19	splice defect	rs12769205
pass_select_sorted	CYP2C19	1	*1/*2	1.002;2.011	1	2.011	94781858	G>A	17	splice defect	rs4244285
pass_select_sorted	CYP2C19	1	*1/*2	1.002;2.011	1	2.011	94842864	C>T	16	none	rs3758580
pass_select_sorted	CYP2C19	1	*1/*2	1.002;2.011	1	2.011	94842865	A>G	34	I331V	rs3758581
#Sample	Gene	SolutionID	Major	Minor	Copy	Allele	Location	Type	Coverage	Effect	dbSNP	Code	Status
#Solution 1: *3.002, *(5.001 +rs1058932)
pass_select_sorted	CYP2C8	1	*3/*5	3.002;5.001	0	3.002	95038991	T>C	20	K399R	rs10509681
pass_select_sorted	CYP2C8	1	*3/*5	3.002;5.001	0	3.002	95067272	C>T	25	R139K	rs11572080
pass_select_sorted	CYP2C8	1	*3/*5	3.002;5.001	0	3.002	95069812	G>A	46	none	rs7912549
pass_select_sorted	CYP2C8	1	*3/*5	3.002;5.001	1	5.001	95037103	G>A	24	none	rs1058932
pass_select_sorted	CYP2C8	1	*3/*5	3.002;5.001	1	5.001	95067213	delT	16	T159fs	rs72558196
pass_select_sorted	CYP2C8	1	*3/*5	3.002;5.001	1	5.001	95069812	G>A	46	none	rs7912549
#Sample	Gene	SolutionID	Major	Minor	Copy	Allele	Location	Type	Coverage	Effect	dbSNP	Code	Status
#Solution 1: *1.002, *(2.001 +rs9332242)
pass_select_sorted	CYP2C9	1	*1/*2	1.002;2.001	0	1.002	94937494	T>C	44	none	rs4918758
pass_select_sorted	CYP2C9	1	*1/*2	1.002;2.001	1	2.001	94937494	T>C	44	none	rs4918758
pass_select_sorted	CYP2C9	1	*1/*2	1.002;2.001	1	2.001	94937586	A>G	24	none	rs4917636
pass_select_sorted	CYP2C9	1	*1/*2	1.002;2.001	1	2.001	94938062	G>T	23	none	rs9332100
pass_select_sorted	CYP2C9	1	*1/*2	1.002;2.001	1	2.001	94938197	T>A	19	none	rs9332101
pass_select_sorted	CYP2C9	1	*1/*2	1.002;2.001	1	2.001	94938198	C>A	22	none	rs9332102
pass_select_sorted	CYP2C9	1	*1/*2	1.002;2.001	1	2.001	94942289	C>T	18	R144C	rs1799853
pass_select_sorted	CYP2C9	1	*1/*2	1.002;2.001	1	2.001	94989135	C>G	30	none	rs9332242
#Sample	Gene	SolutionID	Major	Minor	Copy	Allele	Location	Type	Coverage	Effect	dbSNP	Code	Status
#Solution 1: *3.001, *(4.1021 -rs28371738 -rs28735595), *(82.001 -rs28371705), *(132.001 +rs1135828 +rs1135826 +rs1135825 +rs1135823 +rs28371705 +rs28371701 -rs1058164 -rs1081003)
pass_select_sorted	CYP2D6	1	*3+*82/*4.021.ALDY+*132+rs1135828+rs1135826+rs1135825+rs1135823	132.001;3.001;4.1021;82.001	0	132.001	42126389	G>A	19	none	rs28371738
pass_select_sorted	CYP2D6	1	*3+*82/*4.021.ALDY+*132+rs1135828+rs1135826+rs1135825+rs1135823	132.001;3.001;4.1021;82.001	0	132.001	42126610	C>G	22	S486T	rs1135840
pass_select_sorted	CYP2D6	1	*3+*82/*4.021.ALDY+*132+rs1135828+rs1135826+rs1135825+rs1135823	132.001;3.001;4.1021;82.001	0	132.001	42127208	T>C	24	none	rs2004511
pass_select_sorted	CYP2D6	1	*3+*82/*4.021.ALDY+*132+rs1135828+rs1135826+rs1135825+rs1135823	132.001;3.001;4.1021;82.001	0	132.001	42127406	T>G	19	none	rs1985842
pass_select_sorted	CYP2D6	1	*3+*82/*4.021.ALDY+*132+rs1135828+rs1135826+rs1135825+rs1135823	132.001;3.001;4.1021;82.001	0	132.001	42127972	T>C	6	N285S	rs1135829
pass_select_sorted	CYP2D6	1	*3+*82/*4.021.ALDY+*132+rs1135828+rs1135826+rs1135825+rs1135823	132.001;3.001;4.1021;82.001	0	132.001	42128180	A>T	7	M279K	rs1135828
pass_select_sorted	CYP2D6	1	*3+*82/*4.021.ALDY+*132+rs1135828+rs1135826+rs1135825+rs1135823	132.001;3.001;4.1021;82.001	0	132.001	42128693	T>C	24	none	rs2267447
pass_select_sorted	CYP2D6	1	*3+*82/*4.021.ALDY+*132+rs1135828+rs1135826+rs1135825+rs1135823	132.001;3.001;4.1021;82.001	0	132.001	42129035	A>C	5	S168A	rs1135826
pass_select_sorted	CYP2D6	1	*3+*82/*4.021.ALDY+*132+rs1135828+rs1135826+rs1135825+rs1135823	132.001;3.001;4.1021;82.001	0	132.001	42129036	G>T	7	H167Q	rs1135825
pass_select_sorted	CYP2D6	1	*3+*82/*4.021.ALDY+*132+rs1135828+rs1135826+rs1135825+rs1135823	132.001;3.001;4.1021;82.001	0	132.001	42129173	C>A	7	A122S	rs1135823
pass_select_sorted	CYP2D6	1	*3+*82/*4.021.ALDY+*132+rs1135828+rs1135826+rs1135825+rs1135823	132.001;3.001;4.1021;82.001	0	132.001	42129795	G>C	23	none	rs28371705
pass_select_sorted	CYP2D6	1	*3+*82/*4.021.ALDY+*132+rs1135828+rs1135826+rs1135825+rs1135823	132.001;3.001;4.1021;82.001	0	132.001	42129949	A>C	19	none	rs28371702
pass_select_sorted	CYP2D6	1	*3+*82/*4.021.ALDY+*132+rs1135828+rs1135826+rs1135825+rs1135823	132.001;3.001;4.1021;82.001	0	132.001	42130046	G>C	25	none	rs28371701
pass_select_sorted	CYP2D6	1	*3+*82/*4.021.ALDY+*132+rs1135828+rs1135826+rs1135825+rs1135823	132.001;3.001;4.1021;82.001	0	132.001	42130481	C>A	29	none	rs28371699
pass_select_sorted	CYP2D6	1	*3+*82/*4.021.ALDY+*132+rs1135828+rs1135826+rs1135825+rs1135823	132.001;3.001;4.1021;82.001	0	132.001	42130691	G>A	24	P34S	rs1065852
pass_select_sorted	CYP2D6	1	*3+*82/*4.021.ALDY+*132+rs1135828+rs1135826+rs1135825+rs1135823	132.001;3.001;4.1021;82.001	0	132.001	42131790	C>T	35	none	rs1080989
pass_select_sorted	CYP2D6	1	*3+*82/*4.021.ALDY+*132+rs1135828+rs1135826+rs1135825+rs1135823	132.001;3.001;4.1021;82.001	0	132.001	42132025	T>C	14	none	rs28735595
pass_select_sorted	CYP2D6	1	*3+*82/*4.021.ALDY+*132+rs1135828+rs1135826+rs1135825+rs1135823	132.001;3.001;4.1021;82.001	0	132.001	42132216	G>A	34	none	rs28588594
pass_select_sorted	CYP2D6	1	*3+*82/*4.021.ALDY+*132+rs1135828+rs1135826+rs1135825+rs1135823	132.001;3.001;4.1021;82.001	1	3.001	42128241	delT	24	R259fs	rs35742686
pass_select_sorted	CYP2D6	1	*3+*82/*4.021.ALDY+*132+rs1135828+rs1135826+rs1135825+rs1135823	132.001;3.001;4.1021;82.001	2	4.1021	42127208	T>C	24	none	rs2004511
pass_select_sorted	CYP2D6	1	*3+*82/*4.021.ALDY+*132+rs1135828+rs1135826+rs1135825+rs1135823	132.001;3.001;4.1021;82.001	2	4.1021	42127406	T>G	19	none	rs1985842
pass_select_sorted	CYP2D6	1	*3+*82/*4.021.ALDY+*132+rs1135828+rs1135826+rs1135825+rs1135823	132.001;3.001;4.1021;82.001	2	4.1021	42127525	C>T	6	R365H	rs1058172
pass_select_sorted	CYP2D6	1	*3+*82/*4.021.ALDY+*132+rs1135828+rs1135826+rs1135825+rs1135823	132.001;3.001;4.1021;82.001	2	4.1021	42128693	T>C	24	none	rs2267447
pass_select_sorted	CYP2D6	1	*3+*82/*4.021.ALDY+*132+rs1135828+rs1135826+rs1135825+rs1135823	132.001;3.001;4.1021;82.001	2	4.1021	42128944	C>T	14	splice defect	rs3892097
pass_select_sorted	CYP2D6	1	*3+*82/*4.021.ALDY+*132+rs1135828+rs1135826+rs1135825+rs1135823	132.001;3.001;4.1021;82.001	2	4.1021	42129129	C>G	18	none	rs1058164
pass_select_sorted	CYP2D6	1	*3+*82/*4.021.ALDY+*132+rs1135828+rs1135826+rs1135825+rs1135823	132.001;3.001;4.1021;82.001	2	4.1021	42129795	G>C	23	none	rs28371705
pass_select_sorted	CYP2D6	1	*3+*82/*4.021.ALDY+*132+rs1135828+rs1135826+rs1135825+rs1135823	132.001;3.001;4.1021;82.001	2	4.1021	42129808	T>C	21	H94R	rs28371704
pass_select_sorted	CYP2D6	1	*3+*82/*4.021.ALDY+*132+rs1135828+rs1135826+rs1135825+rs1135823	132.001;3.001;4.1021;82.001	2	4.1021	42129818	G>T	25	L91M	rs28371703
pass_select_sorted	CYP2D6	1	*3+*82/*4.021.ALDY+*132+rs1135828+rs1135826+rs1135825+rs1135823	132.001;3.001;4.1021;82.001	2	4.1021	42129949	A>C	19	none	rs28371702
pass_select_sorted	CYP2D6	1	*3+*82/*4.021.ALDY+*132+rs1135828+rs1135826+rs1135825+rs1135823	132.001;3.001;4.1021;82.001	2	4.1021	42130046	G>C	25	none	rs28371701
pass_select_sorted	CYP2D6	1	*3+*82/*4.021.ALDY+*132+rs1135828+rs1135826+rs1135825+rs1135823	132.001;3.001;4.1021;82.001	2	4.1021	42130481	C>A	29	none	rs28371699
pass_select_sorted	CYP2D6	1	*3+*82/*4.021.ALDY+*132+rs1135828+rs1135826+rs1135825+rs1135823	132.001;3.001;4.1021;82.001	2	4.1021	42130691	G>A	24	P34S	rs1065852
pass_select_sorted	CYP2D6	1	*3+*82/*4.021.ALDY+*132+rs1135828+rs1135826+rs1135825+rs1135823	132.001;3.001;4.1021;82.001	2	4.1021	42131790	C>T	35	none	rs1080989
pass_select_sorted	CYP2D6	1	*3+*82/*4.021.ALDY+*132+rs1135828+rs1135826+rs1135825+rs1135823	132.001;3.001;4.1021;82.001	2	4.1021	42132216	G>A	34	none	rs28588594
pass_select_sorted	CYP2D6	1	*3+*82/*4.021.ALDY+*132+rs1135828+rs1135826+rs1135825+rs1135823	132.001;3.001;4.1021;82.001	3	82.001	42129756	A>G	10	none	rs1135821
pass_select_sorted	CYP2D6	1	*3+*82/*4.021.ALDY+*132+rs1135828+rs1135826+rs1135825+rs1135823	132.001;3.001;4.1021;82.001	3	82.001	42129764	T>C	10	I109V	rs78459009
pass_select_sorted	CYP2D6	1	*3+*82/*4.021.ALDY+*132+rs1135828+rs1135826+rs1135825+rs1135823	132.001;3.001;4.1021;82.001	3	82.001	42129769	GT>TA	7	T107Y	rs74802369
pass_select_sorted	CYP2D6	1	*3+*82/*4.021.ALDY+*132+rs1135828+rs1135826+rs1135825+rs1135823	132.001;3.001;4.1021;82.001	3	82.001	42129778	A>G	8	V104A	rs76187628
pass_select_sorted	CYP2D6	1	*3+*82/*4.021.ALDY+*132+rs1135828+rs1135826+rs1135825+rs1135823	132.001;3.001;4.1021;82.001	3	82.001	42129808	T>C	21	H94R	rs28371704
pass_select_sorted	CYP2D6	1	*3+*82/*4.021.ALDY+*132+rs1135828+rs1135826+rs1135825+rs1135823	132.001;3.001;4.1021;82.001	3	82.001	42129818	G>T	25	L91M	rs28371703
#Sample	Gene	SolutionID	Major	Minor	Copy	Allele	Location	Type	Coverage	Effect	dbSNP	Code	Status
#Solution 1: *1.002, *5.006
pass_select_sorted	CYP2E1	1	*1/*5A_7A_1B	1.002;5.006	0	1.002	133537632	G>C	27	none	rs2070676
pass_select_sorted	CYP2E1	1	*1/*5A_7A_1B	1.002;5.006	1	5.006	133526100	G>C	24	5'UTR	rs3813867
pass_select_sorted	CYP2E1	1	*1/*5A_7A_1B	1.002;5.006	1	5.006	133526340	C>T	24	5'UTR	rs2031920
pass_select_sorted	CYP2E1	1	*1/*5A_7A_1B	1.002;5.006	1	5.006	133527062	T>A	28	5'UTR	rs2070673
pass_select_sorted	CYP2E1	1	*1/*5A_7A_1B	1.002;5.006	1	5.006	133535039	T>A	14	intron	rs6413432
pass_select_sorted	CYP2E1	1	*1/*5A_7A_1B	1.002;5.006	1	5.006	133537632	G>C	27	none	rs2070676
#Sample	Gene	SolutionID	Major	Minor	Copy	Allele	Location	Type	Coverage	Effect	dbSNP	Code	Status
#Solution 1: *(2.001 -rs305975), *(2.001 -rs34903717)
pass_select_sorted	CYP2F1	1	*2/*2	2.001;2.001	0	2.001	41114147	G>A	44	none	rs35107873
pass_select_sorted	CYP2F1	1	*2/*2	2.001;2.001	0	2.001	41114155	delC	43	none	rs34903717
pass_select_sorted	CYP2F1	1	*2/*2	2.001;2.001	0	2.001	41114513	G>A	41	none	rs2287940
pass_select_sorted	CYP2F1	1	*2/*2	2.001;2.001	0	2.001	41116202	insC	38	T6fs	rs3833221
pass_select_sorted	CYP2F1	1	*2/*2	2.001;2.001	0	2.001	41116283	G>A	44	none	rs305968
pass_select_sorted	CYP2F1	1	*2/*2	2.001;2.001	0	2.001	41121962	G>A	43	D218N	rs305974
pass_select_sorted	CYP2F1	1	*2/*2	2.001;2.001	0	2.001	41122108	G>C	40	Q266H	rs75405062
pass_select_sorted	CYP2F1	1	*2/*2	2.001;2.001	0	2.001	41125509	C>A	37	none	rs305978
pass_select_sorted	CYP2F1	1	*2/*2	2.001;2.001	1	2.001	41114147	G>A	44	none	rs35107873
pass_select_sorted	CYP2F1	1	*2/*2	2.001;2.001	1	2.001	41114513	G>A	41	none	rs2287940
pass_select_sorted	CYP2F1	1	*2/*2	2.001;2.001	1	2.001	41116202	insC	38	T6fs	rs3833221
pass_select_sorted	CYP2F1	1	*2/*2	2.001;2.001	1	2.001	41116283	G>A	44	none	rs305968
pass_select_sorted	CYP2F1	1	*2/*2	2.001;2.001	1	2.001	41121962	G>A	43	D218N	rs305974
pass_select_sorted	CYP2F1	1	*2/*2	2.001;2.001	1	2.001	41122108	G>C	40	Q266H	rs75405062
pass_select_sorted	CYP2F1	1	*2/*2	2.001;2.001	1	2.001	41122771	T>G	28	none	rs305975
pass_select_sorted	CYP2F1	1	*2/*2	2.001;2.001	1	2.001	41125509	C>A	37	none	rs305978
#Sample	Gene	SolutionID	Major	Minor	Copy	Allele	Location	Type	Coverage	Effect	dbSNP	Code	Status
#Solution 1: *1.001, *1.001
pass_select_sorted	CYP2J2	1	*1/*1	1.001;1.001	0	1.001
pass_select_sorted	CYP2J2	1	*1/*1	1.001;1.001	1	1.001
#Sample	Gene	SolutionID	Major	Minor	Copy	Allele	Location	Type	Coverage	Effect	dbSNP	Code	Status
#Solution 1: *1.001, *1.001
pass_select_sorted	CYP2R1	1	*1/*1	1.001;1.001	0	1.001
pass_select_sorted	CYP2R1	1	*1/*1	1.001;1.001	1	1.001
#Sample	Gene	SolutionID	Major	Minor	Copy	Allele	Location	Type	Coverage	Effect	dbSNP	Code	Status
#Solution 1: *1.001, *1.002
pass_select_sorted	CYP3A4	1	*1/*1	1.001;1.002	0	1.001
pass_select_sorted	CYP3A4	1	*1/*1	1.001;1.002	1	1.002	99784472	C>T	48	none	rs2740574
#Sample	Gene	SolutionID	Major	Minor	Copy	Allele	Location	Type	Coverage	Effect	dbSNP	Code	Status
#Solution 1: *1.001, *1.001
pass_select_sorted	CYP3A43	1	*1/*1	1.001;1.001	0	1.001
pass_select_sorted	CYP3A43	1	*1/*1	1.001;1.001	1	1.001
#Sample	Gene	SolutionID	Major	Minor	Copy	Allele	Location	Type	Coverage	Effect	dbSNP	Code	Status
#Solution 1: *3.001, *3.001
pass_select_sorted	CYP3A5	1	*3/*3	3.001;3.001	0	3.001	99672915	T>C	45	splice defect	rs776746
pass_select_sorted	CYP3A5	1	*3/*3	3.001;3.001	1	3.001	99672915	T>C	45	splice defect	rs776746
#Sample	Gene	SolutionID	Major	Minor	Copy	Allele	Location	Type	Coverage	Effect	dbSNP	Code	Status
#Solution 1: *1.001, *1.001
pass_select_sorted	CYP3A7	1	*1/*1	1.001;1.001	0	1.001
pass_select_sorted	CYP3A7	1	*1/*1	1.001;1.001	1	1.001
#Sample	Gene	SolutionID	Major	Minor	Copy	Allele	Location	Type	Coverage	Effect	dbSNP	Code	Status
#Solution 1: *1.001, *1.001
pass_select_sorted	CYP4F2	1	*1/*1	1.001;1.001	0	1.001
pass_select_sorted	CYP4F2	1	*1/*1	1.001;1.001	1	1.001
#Sample	Gene	SolutionID	Major	Minor	Copy	Allele	Location	Type	Coverage	Effect	dbSNP	Code	Status
#Solution 1: *4, *5
pass_select_sorted	DPYD	1	*4/*5	4;5	0	4	97515864	C>T	15	S534N	rs1801158
pass_select_sorted	DPYD	1	*4/*5	4;5	1	5	97515838	T>C	10	I543V	rs1801159
#Sample	Gene	SolutionID	Major	Minor	Copy	Allele	Location	Type	Coverage	Effect	dbSNP	Code	Status
#Solution 1: *B, *B
pass_select_sorted	G6PD	1	*B/*B	B;B	0	B
pass_select_sorted	G6PD	1	*B/*B	B;B	1	B
#Sample	Gene	SolutionID	Major	Minor	Copy	Allele	Location	Type	Coverage	Effect	dbSNP	Code	Status
#Solution 1: *(Present +rs737497), *(Present +rs737497)
pass_select_sorted	GSTM1	1	*Present/*Present	Present;Present	0	Present	109688969	T>C	18	none	rs737497
pass_select_sorted	GSTM1	1	*Present/*Present	Present;Present	1	Present	109688969	T>C	18	none	rs737497
#Sample	Gene	SolutionID	Major	Minor	Copy	Allele	Location	Type	Coverage	Effect	dbSNP	Code	Status
#Solution 1: *A, *C
pass_select_sorted	GSTP1	1	*A/*C	A;C	0	A
pass_select_sorted	GSTP1	1	*A/*C	A;C	1	C	67585217	A>G	14	I105V	rs1695
pass_select_sorted	GSTP1	1	*A/*C	A;C	1	C	67586107	C>T	23	A114V	rs1138272
#Sample	Gene	SolutionID	Major	Minor	Copy	Allele	Location	Type	Coverage	Effect	dbSNP	Code	Status
#Solution 1: *K70R, *(T +rs8103142)
pass_select_sorted	IFNL3	1	*K70R/*T+rs8103142	K70R;T	0	K70R	39244465	T>C	19	K70R	rs8103142
pass_select_sorted	IFNL3	1	*K70R/*T+rs8103142	K70R;T	1	T	39244465	T>C	19	K70R	rs8103142
pass_select_sorted	IFNL3	1	*K70R/*T+rs8103142	K70R;T	1	T	39248146	C>T	16	5'UTR	rs12979860
#Sample	Gene	SolutionID	Major	Minor	Copy	Allele	Location	Type	Coverage	Effect	dbSNP	Code	Status
#Solution 1: *4.001, *10.001
pass_select_sorted	NAT1	1	*4/*10	10.001;4.001	0	10.001	18223134	T>A	26	UTR	rs1057126
pass_select_sorted	NAT1	1	*4/*10	10.001;4.001	0	10.001	18223141	C>A	28	UTR	rs15561
pass_select_sorted	NAT1	1	*4/*10	10.001;4.001	1	4.001
#Sample	Gene	SolutionID	Major	Minor	Copy	Allele	Location	Type	Coverage	Effect	dbSNP	Code	Status
#Solution 1: *4.001, *5.003
pass_select_sorted	NAT2	1	*4/*5B	4.001;5.003	0	4.001
pass_select_sorted	NAT2	1	*4/*5B	4.001;5.003	1	5.003	18400343	T>C	24	I114T	rs1801280
pass_select_sorted	NAT2	1	*4/*5B	4.001;5.003	1	5.003	18400483	C>T	23	L161L	rs1799929
pass_select_sorted	NAT2	1	*4/*5B	4.001;5.003	1	5.003	18400805	A>G	24	K268R	rs1208
#Sample	Gene	SolutionID	Major	Minor	Copy	Allele	Location	Type	Coverage	Effect	dbSNP	Code	Status
#Solution 1: *1.001, *1.001
pass_select_sorted	NUDT15	1	*1/*1	1.001;1.001	0	1.001
pass_select_sorted	NUDT15	1	*1/*1	1.001;1.001	1	1.001
#Sample	Gene	SolutionID	Major	Minor	Copy	Allele	Location	Type	Coverage	Effect	dbSNP	Code	Status
#Solution 1: *1.002, *15.001
pass_select_sorted	SLCO1B1	1	*1/*15	1.002;15.001	0	1.002	21178664	T>C	22	none	rs4149057
pass_select_sorted	SLCO1B1	1	*1/*15	1.002;15.001	1	15.001	21176803	A>G	20	N130D	rs2306283
pass_select_sorted	SLCO1B1	1	*1/*15	1.002;15.001	1	15.001	21178614	T>C	17	V174A	rs4149056
pass_select_sorted	SLCO1B1	1	*1/*15	1.002;15.001	1	15.001	21178690	C>T	19	none	rs2291075
#Sample	Gene	SolutionID	Major	Minor	Copy	Allele	Location	Type	Coverage	Effect	dbSNP	Code	Status
#Solution 1: *1.001, *1.001
pass_select_sorted	TPMT	1	*1/*1	1.001;1.001	0	1.001
pass_select_sorted	TPMT	1	*1/*1	1.001;1.001	1	1.001
#Sample	Gene	SolutionID	Major	Minor	Copy	Allele	Location	Type	Coverage	Effect	dbSNP	Code	Status
#Solution 1: *(60_80 +rs10929302 +rs3755319), *112
pass_select_sorted	UGT1A1	1	*60_80+rs10929302+rs3755319/*112	112;60_80	0	112	233758935	A>C	18	5'UTR	rs3755319
pass_select_sorted	UGT1A1	1	*60_80+rs10929302+rs3755319/*112	112;60_80	1	60_80	233757012	T>G	13	5'UTR	rs4124874
pass_select_sorted	UGT1A1	1	*60_80+rs10929302+rs3755319/*112	112;60_80	1	60_80	233757135	G>A	13	5'UTR	rs10929302
pass_select_sorted	UGT1A1	1	*60_80+rs10929302+rs3755319/*112	112;60_80	1	60_80	233758935	A>C	18	5'UTR	rs3755319
pass_select_sorted	UGT1A1	1	*60_80+rs10929302+rs3755319/*112	112;60_80	1	60_80	233759923	C>T	9	5'UTR	rs887829
#Sample	Gene	SolutionID	Major	Minor	Copy	Allele	Location	Type	Coverage	Effect	dbSNP	Code	Status
#Solution 1: *1c, *2a
pass_select_sorted	UGT2B7	1	*1c/*2a	1c;2a	0	1c	69094668	C>G	32	5'UTR	rs6600879
pass_select_sorted	UGT2B7	1	*1c/*2a	1c;2a	0	1c	69094761	T>A	30	5'UTR	rs6600880
pass_select_sorted	UGT2B7	1	*1c/*2a	1c;2a	0	1c	69094836	C>T	34	5'UTR	rs4554144
pass_select_sorted	UGT2B7	1	*1c/*2a	1c;2a	0	1c	69095408	T>C	31	5'UTR	rs11940316
pass_select_sorted	UGT2B7	1	*1c/*2a	1c;2a	0	1c	69095620	G>A	30	5'UTR	rs7438135
pass_select_sorted	UGT2B7	1	*1c/*2a	1c;2a	0	1c	69096193	A>G	33	5'UTR	rs7662029
pass_select_sorted	UGT2B7	1	*1c/*2a	1c;2a	0	1c	69096359	T>C	24	5'UTR	rs7668258
pass_select_sorted	UGT2B7	1	*1c/*2a	1c;2a	0	1c	69098552	A>G	22	T245=	rs28365062
pass_select_sorted	UGT2B7	1	*1c/*2a	1c;2a	0	1c	69098619	T>C	22	Y268H	rs7439366
pass_select_sorted	UGT2B7	1	*1c/*2a	1c;2a	1	2a
#Sample	Gene	SolutionID	Major	Minor	Copy	Allele	Location	Type	Coverage	Effect	dbSNP	Code	Status
#Solution 1: *H1, *(H8 +rs17708472 -rs7294)
pass_select_sorted	VKORC1	1	*H1/*H8+rs17708472	H1;H8	0	H1	31092474	G>A	20	Intron	rs2359612
pass_select_sorted	VKORC1	1	*H1/*H8+rs17708472	H1;H8	0	H1	31093187	C>G	14	Intron	rs8050894
pass_select_sorted	VKORC1	1	*H1/*H8+rs17708472	H1;H8	0	H1	31093556	G>A	17	Intron	rs9934438
pass_select_sorted	VKORC1	1	*H1/*H8+rs17708472	H1;H8	0	H1	31096367	C>T	15	5' region	rs9923231
pass_select_sorted	VKORC1	1	*H1/*H8+rs17708472	H1;H8	0	H1	31099659	A>G	14	none	rs7196161
pass_select_sorted	VKORC1	1	*H1/*H8+rs17708472	H1;H8	1	H8	31094031	G>A	17	Intron	rs17708472
pass_select_sorted	VKORC1	1	*H1/*H8+rs17708472	H1;H8	1	H8	31099179	G>T	13	5'UTR	rs17880887

## Sheet: HG001_R10.4.1_AldyCalls
Supplementary Table S4 Output of Aldy v4.4 on the HG001_R10.4.1 sample. Please refer to the main text for the validated calls.
#Sample	Gene	SolutionID	Major	Minor	Copy	Allele	Location	Type	Coverage	Effect	dbSNP	Code	Status
#Solution 1: *WT, *WT
NA12878_pass_select_sorted	CFTR	1	*WT/*WT	WT;WT	0	WT
NA12878_pass_select_sorted	CFTR	1	*WT/*WT	WT;WT	1	WT
#Sample	Gene	SolutionID	Major	Minor	Copy	Allele	Location	Type	Coverage	Effect	dbSNP	Code	Status
#Solution 1: *(Met +rs174699 +rs165599 +rs165728), *(ValA +rs2020917 +rs13306278 +rs737866 +rs737865 +rs737864 +rs5746849 +rs740603 +rs4646312 +rs2239393 +rs174699 +rs9332377 +rs165728)
NA12878_pass_select_sorted	COMT	1	*Met/*ValA	Met;ValA	0	Met	19962711	C>T	7	H62=	rs4633
NA12878_pass_select_sorted	COMT	1	*Met/*ValA	Met;ValA	0	Met	19963747	G>A	6	V158M	rs4680
NA12878_pass_select_sorted	COMT	1	*Met/*ValA	Met;ValA	0	Met	19966934	C>T	14	none	rs174699
NA12878_pass_select_sorted	COMT	1	*Met/*ValA	Met;ValA	0	Met	19969257	G>A	7	none	rs165599
NA12878_pass_select_sorted	COMT	1	*Met/*ValA	Met;ValA	0	Met	19969499	C>T	14	none	rs165728
NA12878_pass_select_sorted	COMT	1	*Met/*ValA	Met;ValA	1	ValA	19941360	C>T	8	none	rs2020917
NA12878_pass_select_sorted	COMT	1	*Met/*ValA	Met;ValA	1	ValA	19941503	C>T	8	none	rs13306278
NA12878_pass_select_sorted	COMT	1	*Met/*ValA	Met;ValA	1	ValA	19942585	T>C	6	none	rs737866
NA12878_pass_select_sorted	COMT	1	*Met/*ValA	Met;ValA	1	ValA	19942597	A>G	8	none	rs737865
NA12878_pass_select_sorted	COMT	1	*Met/*ValA	Met;ValA	1	ValA	19942635	C>T	8	none	rs737864
NA12878_pass_select_sorted	COMT	1	*Met/*ValA	Met;ValA	1	ValA	19955473	A>G	9	none	rs5746849
NA12878_pass_select_sorted	COMT	1	*Met/*ValA	Met;ValA	1	ValA	19957653	A>G	10	none	rs740603
NA12878_pass_select_sorted	COMT	1	*Met/*ValA	Met;ValA	1	ValA	19960813	T>C	6	none	rs4646312
NA12878_pass_select_sorted	COMT	1	*Met/*ValA	Met;ValA	1	ValA	19962428	A>G	6	SolublePromoter	rs6269
NA12878_pass_select_sorted	COMT	1	*Met/*ValA	Met;ValA	1	ValA	19962904	A>G	6	none	rs2239393
NA12878_pass_select_sorted	COMT	1	*Met/*ValA	Met;ValA	1	ValA	19963683	C>G	6	L136=	rs4818
NA12878_pass_select_sorted	COMT	1	*Met/*ValA	Met;ValA	1	ValA	19966934	C>T	14	none	rs174699
NA12878_pass_select_sorted	COMT	1	*Met/*ValA	Met;ValA	1	ValA	19968168	C>T	9	none	rs9332377
NA12878_pass_select_sorted	COMT	1	*Met/*ValA	Met;ValA	1	ValA	19969499	C>T	14	none	rs165728
#Sample	Gene	SolutionID	Major	Minor	Copy	Allele	Location	Type	Coverage	Effect	dbSNP	Code	Status
#Solution 1: *1.001, *1.001
NA12878_pass_select_sorted	CYP1A1	1	*1/*1	1.001;1.001	0	1.001
NA12878_pass_select_sorted	CYP1A1	1	*1/*1	1.001;1.001	1	1.001
#Sample	Gene	SolutionID	Major	Minor	Copy	Allele	Location	Type	Coverage	Effect	dbSNP	Code	Status
#Solution 1: *1.012, *1.012
NA12878_pass_select_sorted	CYP1A2	1	*1/*1	1.012;1.012	0	1.012	74749575	C>A	21	none	rs762551
NA12878_pass_select_sorted	CYP1A2	1	*1/*1	1.012;1.012	0	1.012	74751896	G>A	16	none	rs2472304
NA12878_pass_select_sorted	CYP1A2	1	*1/*1	1.012;1.012	1	1.012	74749575	C>A	21	none	rs762551
NA12878_pass_select_sorted	CYP1A2	1	*1/*1	1.012;1.012	1	1.012	74751896	G>A	16	none	rs2472304
#Sample	Gene	SolutionID	Major	Minor	Copy	Allele	Location	Type	Coverage	Effect	dbSNP	Code	Status
#Solution 1: *1.001, *1.001
NA12878_pass_select_sorted	CYP2A13	1	*1/*1	1.001;1.001	0	1.001
NA12878_pass_select_sorted	CYP2A13	1	*1/*1	1.001;1.001	1	1.001
#Sample	Gene	SolutionID	Major	Minor	Copy	Allele	Location	Type	Coverage	Effect	dbSNP	Code	Status
#Solution 1: *(1.003 +rs7248240 +rs56113850 +rs2388868 +rs8192725), *(1.003 +rs56113850 +rs2388868 +rs8192725), *(12#1.001 +rs56113850 +rs2388868 +rs8192725)
NA12878_pass_select_sorted	CYP2A6	1	*1+*1/*12	1.003;12#1.001;1.003	0	1.003	40843734	G>C	4	none	rs7248240
NA12878_pass_select_sorted	CYP2A6	1	*1+*1/*12	1.003;12#1.001;1.003	0	1.003	40847201	T>C	15	none	rs56113850
NA12878_pass_select_sorted	CYP2A6	1	*1+*1/*12	1.003;12#1.001;1.003	0	1.003	40847943	C>T	18	none	rs2388868
NA12878_pass_select_sorted	CYP2A6	1	*1+*1/*12	1.003;12#1.001;1.003	0	1.003	40848806	A>G	16	none	rs8192725
NA12878_pass_select_sorted	CYP2A6	1	*1+*1/*12	1.003;12#1.001;1.003	0	1.003	40850375	T>C	15	none	rs1137115
NA12878_pass_select_sorted	CYP2A6	1	*1+*1/*12	1.003;12#1.001;1.003	0	1.003	40851438	T>C	14	none	rs4803381
NA12878_pass_select_sorted	CYP2A6	1	*1+*1/*12	1.003;12#1.001;1.003	1	12#1.001	40847201	T>C	15	none	rs56113850
NA12878_pass_select_sorted	CYP2A6	1	*1+*1/*12	1.003;12#1.001;1.003	1	12#1.001	40847943	C>T	18	none	rs2388868
NA12878_pass_select_sorted	CYP2A6	1	*1+*1/*12	1.003;12#1.001;1.003	1	12#1.001	40848806	A>G	16	none	rs8192725
NA12878_pass_select_sorted	CYP2A6	1	*1+*1/*12	1.003;12#1.001;1.003	2	1.003	40847201	T>C	15	none	rs56113850
NA12878_pass_select_sorted	CYP2A6	1	*1+*1/*12	1.003;12#1.001;1.003	2	1.003	40847943	C>T	18	none	rs2388868
NA12878_pass_select_sorted	CYP2A6	1	*1+*1/*12	1.003;12#1.001;1.003	2	1.003	40848806	A>G	16	none	rs8192725
NA12878_pass_select_sorted	CYP2A6	1	*1+*1/*12	1.003;12#1.001;1.003	2	1.003	40850375	T>C	15	none	rs1137115
NA12878_pass_select_sorted	CYP2A6	1	*1+*1/*12	1.003;12#1.001;1.003	2	1.003	40851438	T>C	14	none	rs4803381
#Sample	Gene	SolutionID	Major	Minor	Copy	Allele	Location	Type	Coverage	Effect	dbSNP	Code	Status
#Solution 1: *1.001, *1.007
NA12878_pass_select_sorted	CYP2B6	1	*1/*1	1.001;1.007	0	1.001
NA12878_pass_select_sorted	CYP2B6	1	*1/*1	1.001;1.007	1	1.007	40988985	T>C	8	none	rs7254579
NA12878_pass_select_sorted	CYP2B6	1	*1/*1	1.001;1.007	1	1.007	40990555	T>C	7	none	rs4802101
NA12878_pass_select_sorted	CYP2B6	1	*1/*1	1.001;1.007	1	1.007	41017110	C>T	8	none	rs3181842
NA12878_pass_select_sorted	CYP2B6	1	*1/*1	1.001;1.007	1	1.007	41017348	A>G	8	none	rs7260525
NA12878_pass_select_sorted	CYP2B6	1	*1/*1	1.001;1.007	1	1.007	41017397	T>C	10	none	rs7246465
NA12878_pass_select_sorted	CYP2B6	1	*1/*1	1.001;1.007	1	1.007	41018181	A>G	12	none	rs707265
NA12878_pass_select_sorted	CYP2B6	1	*1/*1	1.001;1.007	1	1.007	41018225	A>C	10	none	rs12979270
NA12878_pass_select_sorted	CYP2B6	1	*1/*1	1.001;1.007	1	1.007	41018247	T>C	12	none	rs1042389
#Sample	Gene	SolutionID	Major	Minor	Copy	Allele	Location	Type	Coverage	Effect	dbSNP	Code	Status
#Solution 1: *1.002, *2.011
NA12878_pass_select_sorted	CYP2C19	1	*1/*2	1.002;2.011	0	1.002	94762803	C>T	23	none	rs17885098
NA12878_pass_select_sorted	CYP2C19	1	*1/*2	1.002;2.011	0	1.002	94842865	A>G	19	I331V	rs3758581
NA12878_pass_select_sorted	CYP2C19	1	*1/*2	1.002;2.011	1	2.011	94762607	T>C	14	none	rs4986894
NA12878_pass_select_sorted	CYP2C19	1	*1/*2	1.002;2.011	1	2.011	94762803	C>T	23	none	rs17885098
NA12878_pass_select_sorted	CYP2C19	1	*1/*2	1.002;2.011	1	2.011	94775366	A>G	13	splice defect	rs12769205
NA12878_pass_select_sorted	CYP2C19	1	*1/*2	1.002;2.011	1	2.011	94781858	G>A	11	splice defect	rs4244285
NA12878_pass_select_sorted	CYP2C19	1	*1/*2	1.002;2.011	1	2.011	94842864	C>T	10	none	rs3758580
NA12878_pass_select_sorted	CYP2C19	1	*1/*2	1.002;2.011	1	2.011	94842865	A>G	19	I331V	rs3758581
#Sample	Gene	SolutionID	Major	Minor	Copy	Allele	Location	Type	Coverage	Effect	dbSNP	Code	Status
#Solution 1: *1.006, *3.002
NA12878_pass_select_sorted	CYP2C8	1	*1/*3	1.006;3.002	0	1.006	95037103	G>A	10	none	rs1058932
NA12878_pass_select_sorted	CYP2C8	1	*1/*3	1.006;3.002	0	1.006	95069771	A>C	11	none	rs17110453
NA12878_pass_select_sorted	CYP2C8	1	*1/*3	1.006;3.002	0	1.006	95069812	G>A	28	none	rs7912549
NA12878_pass_select_sorted	CYP2C8	1	*1/*3	1.006;3.002	1	3.002	95038991	T>C	8	K399R	rs10509681
NA12878_pass_select_sorted	CYP2C8	1	*1/*3	1.006;3.002	1	3.002	95067272	C>T	15	R139K	rs11572080
NA12878_pass_select_sorted	CYP2C8	1	*1/*3	1.006;3.002	1	3.002	95069812	G>A	28	none	rs7912549
#Sample	Gene	SolutionID	Major	Minor	Copy	Allele	Location	Type	Coverage	Effect	dbSNP	Code	Status
#Solution 1: *(1.002 +rs9332242), *2.001
NA12878_pass_select_sorted	CYP2C9	1	*1/*2	1.002;2.001	0	1.002	94937494	T>C	27	none	rs4918758
NA12878_pass_select_sorted	CYP2C9	1	*1/*2	1.002;2.001	0	1.002	94989135	C>G	12	none	rs9332242
NA12878_pass_select_sorted	CYP2C9	1	*1/*2	1.002;2.001	1	2.001	94937494	T>C	27	none	rs4918758
NA12878_pass_select_sorted	CYP2C9	1	*1/*2	1.002;2.001	1	2.001	94937586	A>G	14	none	rs4917636
NA12878_pass_select_sorted	CYP2C9	1	*1/*2	1.002;2.001	1	2.001	94938062	G>T	15	none	rs9332100
NA12878_pass_select_sorted	CYP2C9	1	*1/*2	1.002;2.001	1	2.001	94938197	T>A	17	none	rs9332101
NA12878_pass_select_sorted	CYP2C9	1	*1/*2	1.002;2.001	1	2.001	94938198	C>A	18	none	rs9332102
NA12878_pass_select_sorted	CYP2C9	1	*1/*2	1.002;2.001	1	2.001	94942289	C>T	10	R144C	rs1799853
#Sample	Gene	SolutionID	Major	Minor	Copy	Allele	Location	Type	Coverage	Effect	dbSNP	Code	Status
#Solution 1: *(4.1013 -rs28371738), *(10.001 +rs35742686), *(82.001 +rs28371738 +rs2004511 +rs1985842 +rs2267447 +rs267608289 +rs28371702 +rs28371701 +rs28371699 +rs1080989 +rs28588594)
NA12878_pass_select_sorted	CYP2D6	1	*4N.ALDY/*10+rs35742686+*82	82.001;4.1013;10.001	0	82.001	42126389	G>A	11	none	rs28371738
NA12878_pass_select_sorted	CYP2D6	1	*4N.ALDY/*10+rs35742686+*82	82.001;4.1013;10.001	0	82.001	42127208	T>C	11	none	rs2004511
NA12878_pass_select_sorted	CYP2D6	1	*4N.ALDY/*10+rs35742686+*82	82.001;4.1013;10.001	0	82.001	42127406	T>G	11	none	rs1985842
NA12878_pass_select_sorted	CYP2D6	1	*4N.ALDY/*10+rs35742686+*82	82.001;4.1013;10.001	0	82.001	42128693	T>C	13	none	rs2267447
NA12878_pass_select_sorted	CYP2D6	1	*4N.ALDY/*10+rs35742686+*82	82.001;4.1013;10.001	0	82.001	42129730	T>C	5	none	rs267608289
NA12878_pass_select_sorted	CYP2D6	1	*4N.ALDY/*10+rs35742686+*82	82.001;4.1013;10.001	0	82.001	42129756	A>G	5	none	rs1135821
NA12878_pass_select_sorted	CYP2D6	1	*4N.ALDY/*10+rs35742686+*82	82.001;4.1013;10.001	0	82.001	42129764	T>C	5	I109V	rs78459009
NA12878_pass_select_sorted	CYP2D6	1	*4N.ALDY/*10+rs35742686+*82	82.001;4.1013;10.001	0	82.001	42129769	GT>TA	5	T107Y	rs74802369
NA12878_pass_select_sorted	CYP2D6	1	*4N.ALDY/*10+rs35742686+*82	82.001;4.1013;10.001	0	82.001	42129778	A>G	5	V104A	rs76187628
NA12878_pass_select_sorted	CYP2D6	1	*4N.ALDY/*10+rs35742686+*82	82.001;4.1013;10.001	0	82.001	42129795	G>C	16	none	rs28371705
NA12878_pass_select_sorted	CYP2D6	1	*4N.ALDY/*10+rs35742686+*82	82.001;4.1013;10.001	0	82.001	42129808	T>C	18	H94R	rs28371704
NA12878_pass_select_sorted	CYP2D6	1	*4N.ALDY/*10+rs35742686+*82	82.001;4.1013;10.001	0	82.001	42129818	G>T	18	L91M	rs28371703
NA12878_pass_select_sorted	CYP2D6	1	*4N.ALDY/*10+rs35742686+*82	82.001;4.1013;10.001	0	82.001	42129949	A>C	17	none	rs28371702
NA12878_pass_select_sorted	CYP2D6	1	*4N.ALDY/*10+rs35742686+*82	82.001;4.1013;10.001	0	82.001	42130046	G>C	17	none	rs28371701
NA12878_pass_select_sorted	CYP2D6	1	*4N.ALDY/*10+rs35742686+*82	82.001;4.1013;10.001	0	82.001	42130481	C>A	18	none	rs28371699
NA12878_pass_select_sorted	CYP2D6	1	*4N.ALDY/*10+rs35742686+*82	82.001;4.1013;10.001	0	82.001	42131790	C>T	21	none	rs1080989
NA12878_pass_select_sorted	CYP2D6	1	*4N.ALDY/*10+rs35742686+*82	82.001;4.1013;10.001	0	82.001	42132216	G>A	19	none	rs28588594
NA12878_pass_select_sorted	CYP2D6	1	*4N.ALDY/*10+rs35742686+*82	82.001;4.1013;10.001	1	4.1013	42127208	T>C	11	none	rs2004511
NA12878_pass_select_sorted	CYP2D6	1	*4N.ALDY/*10+rs35742686+*82	82.001;4.1013;10.001	1	4.1013	42127406	T>G	11	none	rs1985842
NA12878_pass_select_sorted	CYP2D6	1	*4N.ALDY/*10+rs35742686+*82	82.001;4.1013;10.001	1	4.1013	42128693	T>C	13	none	rs2267447
NA12878_pass_select_sorted	CYP2D6	1	*4N.ALDY/*10+rs35742686+*82	82.001;4.1013;10.001	1	4.1013	42128944	C>T	8	splice defect	rs3892097
NA12878_pass_select_sorted	CYP2D6	1	*4N.ALDY/*10+rs35742686+*82	82.001;4.1013;10.001	1	4.1013	42129129	C>G	13	none	rs1058164
NA12878_pass_select_sorted	CYP2D6	1	*4N.ALDY/*10+rs35742686+*82	82.001;4.1013;10.001	1	4.1013	42129795	G>C	16	none	rs28371705
NA12878_pass_select_sorted	CYP2D6	1	*4N.ALDY/*10+rs35742686+*82	82.001;4.1013;10.001	1	4.1013	42129808	T>C	18	H94R	rs28371704
NA12878_pass_select_sorted	CYP2D6	1	*4N.ALDY/*10+rs35742686+*82	82.001;4.1013;10.001	1	4.1013	42129818	G>T	18	L91M	rs28371703
NA12878_pass_select_sorted	CYP2D6	1	*4N.ALDY/*10+rs35742686+*82	82.001;4.1013;10.001	1	4.1013	42129949	A>C	17	none	rs28371702
NA12878_pass_select_sorted	CYP2D6	1	*4N.ALDY/*10+rs35742686+*82	82.001;4.1013;10.001	1	4.1013	42130046	G>C	17	none	rs28371701
NA12878_pass_select_sorted	CYP2D6	1	*4N.ALDY/*10+rs35742686+*82	82.001;4.1013;10.001	1	4.1013	42130481	C>A	18	none	rs28371699
NA12878_pass_select_sorted	CYP2D6	1	*4N.ALDY/*10+rs35742686+*82	82.001;4.1013;10.001	1	4.1013	42130691	G>A	17	P34S	rs1065852
NA12878_pass_select_sorted	CYP2D6	1	*4N.ALDY/*10+rs35742686+*82	82.001;4.1013;10.001	1	4.1013	42131790	C>T	21	none	rs1080989
NA12878_pass_select_sorted	CYP2D6	1	*4N.ALDY/*10+rs35742686+*82	82.001;4.1013;10.001	1	4.1013	42132025	T>C	6	none	rs28735595
NA12878_pass_select_sorted	CYP2D6	1	*4N.ALDY/*10+rs35742686+*82	82.001;4.1013;10.001	1	4.1013	42132216	G>A	19	none	rs28588594
NA12878_pass_select_sorted	CYP2D6	1	*4N.ALDY/*10+rs35742686+*82	82.001;4.1013;10.001	2	10.001	42126610	C>G	11	S486T	rs1135840
NA12878_pass_select_sorted	CYP2D6	1	*4N.ALDY/*10+rs35742686+*82	82.001;4.1013;10.001	2	10.001	42128241	delT	6	R259fs	rs35742686
NA12878_pass_select_sorted	CYP2D6	1	*4N.ALDY/*10+rs35742686+*82	82.001;4.1013;10.001	2	10.001	42129129	C>G	13	none	rs1058164
NA12878_pass_select_sorted	CYP2D6	1	*4N.ALDY/*10+rs35742686+*82	82.001;4.1013;10.001	2	10.001	42130691	G>A	17	P34S	rs1065852
#Sample	Gene	SolutionID	Major	Minor	Copy	Allele	Location	Type	Coverage	Effect	dbSNP	Code	Status
#Solution 1: *1.002, *5.006
NA12878_pass_select_sorted	CYP2E1	1	*1/*5A_7A_1B	1.002;5.006	0	1.002	133537632	G>C	15	none	rs2070676
NA12878_pass_select_sorted	CYP2E1	1	*1/*5A_7A_1B	1.002;5.006	1	5.006	133526100	G>C	6	5'UTR	rs3813867
NA12878_pass_select_sorted	CYP2E1	1	*1/*5A_7A_1B	1.002;5.006	1	5.006	133526340	C>T	9	5'UTR	rs2031920
NA12878_pass_select_sorted	CYP2E1	1	*1/*5A_7A_1B	1.002;5.006	1	5.006	133527062	T>A	10	5'UTR	rs2070673
NA12878_pass_select_sorted	CYP2E1	1	*1/*5A_7A_1B	1.002;5.006	1	5.006	133535039	T>A	10	intron	rs6413432
NA12878_pass_select_sorted	CYP2E1	1	*1/*5A_7A_1B	1.002;5.006	1	5.006	133537632	G>C	15	none	rs2070676
#Sample	Gene	SolutionID	Major	Minor	Copy	Allele	Location	Type	Coverage	Effect	dbSNP	Code	Status
#Solution 1: *(2.001 -rs34903717), *2.001
NA12878_pass_select_sorted	CYP2F1	1	*2/*2	2.001;2.001	0	2.001	41114147	G>A	17	none	rs35107873
NA12878_pass_select_sorted	CYP2F1	1	*2/*2	2.001;2.001	0	2.001	41114513	G>A	16	none	rs2287940
NA12878_pass_select_sorted	CYP2F1	1	*2/*2	2.001;2.001	0	2.001	41116202	insC	14	T6fs	rs3833221
NA12878_pass_select_sorted	CYP2F1	1	*2/*2	2.001;2.001	0	2.001	41116283	G>A	14	none	rs305968
NA12878_pass_select_sorted	CYP2F1	1	*2/*2	2.001;2.001	0	2.001	41121962	G>A	18	D218N	rs305974
NA12878_pass_select_sorted	CYP2F1	1	*2/*2	2.001;2.001	0	2.001	41122108	G>C	17	Q266H	rs75405062
NA12878_pass_select_sorted	CYP2F1	1	*2/*2	2.001;2.001	0	2.001	41122771	T>G	16	none	rs305975
NA12878_pass_select_sorted	CYP2F1	1	*2/*2	2.001;2.001	0	2.001	41125509	C>A	14	none	rs305978
NA12878_pass_select_sorted	CYP2F1	1	*2/*2	2.001;2.001	1	2.001	41114147	G>A	17	none	rs35107873
NA12878_pass_select_sorted	CYP2F1	1	*2/*2	2.001;2.001	1	2.001	41114155	delC	16	none	rs34903717
NA12878_pass_select_sorted	CYP2F1	1	*2/*2	2.001;2.001	1	2.001	41114513	G>A	16	none	rs2287940
NA12878_pass_select_sorted	CYP2F1	1	*2/*2	2.001;2.001	1	2.001	41116202	insC	14	T6fs	rs3833221
NA12878_pass_select_sorted	CYP2F1	1	*2/*2	2.001;2.001	1	2.001	41116283	G>A	14	none	rs305968
NA12878_pass_select_sorted	CYP2F1	1	*2/*2	2.001;2.001	1	2.001	41121962	G>A	18	D218N	rs305974
NA12878_pass_select_sorted	CYP2F1	1	*2/*2	2.001;2.001	1	2.001	41122108	G>C	17	Q266H	rs75405062
NA12878_pass_select_sorted	CYP2F1	1	*2/*2	2.001;2.001	1	2.001	41122771	T>G	16	none	rs305975
NA12878_pass_select_sorted	CYP2F1	1	*2/*2	2.001;2.001	1	2.001	41125509	C>A	14	none	rs305978
#Sample	Gene	SolutionID	Major	Minor	Copy	Allele	Location	Type	Coverage	Effect	dbSNP	Code	Status
#Solution 1: *1.001, *1.001
NA12878_pass_select_sorted	CYP2J2	1	*1/*1	1.001;1.001	0	1.001
NA12878_pass_select_sorted	CYP2J2	1	*1/*1	1.001;1.001	1	1.001
#Sample	Gene	SolutionID	Major	Minor	Copy	Allele	Location	Type	Coverage	Effect	dbSNP	Code	Status
#Solution 1: *1.001, *1.001
NA12878_pass_select_sorted	CYP2R1	1	*1/*1	1.001;1.001	0	1.001
NA12878_pass_select_sorted	CYP2R1	1	*1/*1	1.001;1.001	1	1.001
#Sample	Gene	SolutionID	Major	Minor	Copy	Allele	Location	Type	Coverage	Effect	dbSNP	Code	Status
#Solution 1: *1.002, *1.002
NA12878_pass_select_sorted	CYP3A4	1	*1/*1	1.002;1.002	0	1.002	99784472	C>T	22	none	rs2740574
NA12878_pass_select_sorted	CYP3A4	1	*1/*1	1.002;1.002	1	1.002	99784472	C>T	22	none	rs2740574
#Sample	Gene	SolutionID	Major	Minor	Copy	Allele	Location	Type	Coverage	Effect	dbSNP	Code	Status
#Solution 1: *1.001, *1.001
NA12878_pass_select_sorted	CYP3A43	1	*1/*1	1.001;1.001	0	1.001
NA12878_pass_select_sorted	CYP3A43	1	*1/*1	1.001;1.001	1	1.001
#Sample	Gene	SolutionID	Major	Minor	Copy	Allele	Location	Type	Coverage	Effect	dbSNP	Code	Status
#Solution 1: *3.001, *3.001
NA12878_pass_select_sorted	CYP3A5	1	*3/*3	3.001;3.001	0	3.001	99672915	T>C	23	splice defect	rs776746
NA12878_pass_select_sorted	CYP3A5	1	*3/*3	3.001;3.001	1	3.001	99672915	T>C	23	splice defect	rs776746
#Sample	Gene	SolutionID	Major	Minor	Copy	Allele	Location	Type	Coverage	Effect	dbSNP	Code	Status
#Solution 1: *1.001, *1.001
NA12878_pass_select_sorted	CYP3A7	1	*1/*1	1.001;1.001	0	1.001
NA12878_pass_select_sorted	CYP3A7	1	*1/*1	1.001;1.001	1	1.001
#Sample	Gene	SolutionID	Major	Minor	Copy	Allele	Location	Type	Coverage	Effect	dbSNP	Code	Status
#Solution 1: *1.001, *1.001
NA12878_pass_select_sorted	CYP4F2	1	*1/*1	1.001;1.001	0	1.001
NA12878_pass_select_sorted	CYP4F2	1	*1/*1	1.001;1.001	1	1.001
#Sample	Gene	SolutionID	Major	Minor	Copy	Allele	Location	Type	Coverage	Effect	dbSNP	Code	Status
#Solution 1: *4, *5
NA12878_pass_select_sorted	DPYD	1	*4/*5	4;5	0	4	97515864	C>T	6	S534N	rs1801158
NA12878_pass_select_sorted	DPYD	1	*4/*5	4;5	1	5	97515838	T>C	6	I543V	rs1801159
#Sample	Gene	SolutionID	Major	Minor	Copy	Allele	Location	Type	Coverage	Effect	dbSNP	Code	Status
#Solution 1: *B, *B
NA12878_pass_select_sorted	G6PD	1	*B/*B	B;B	0	B
NA12878_pass_select_sorted	G6PD	1	*B/*B	B;B	1	B
#Sample	Gene	SolutionID	Major	Minor	Copy	Allele	Location	Type	Coverage	Effect	dbSNP	Code	Status
#Solution 1: *(Present +rs737497)
NA12878_pass_select_sorted	GSTM1	1	*Null/*Present	Present	0	Present	109688969	T>C	5	none	rs737497
#Sample	Gene	SolutionID	Major	Minor	Copy	Allele	Location	Type	Coverage	Effect	dbSNP	Code	Status
#Solution 1: *A, *C
NA12878_pass_select_sorted	GSTP1	1	*A/*C	A;C	0	A
NA12878_pass_select_sorted	GSTP1	1	*A/*C	A;C	1	C	67585217	A>G	6	I105V	rs1695
NA12878_pass_select_sorted	GSTP1	1	*A/*C	A;C	1	C	67586107	C>T	5	A114V	rs1138272
#Sample	Gene	SolutionID	Major	Minor	Copy	Allele	Location	Type	Coverage	Effect	dbSNP	Code	Status
#Solution 1: *K70R, *T
NA12878_pass_select_sorted	IFNL3	1	*K70R/*T	K70R;T	0	K70R	39244465	T>C	10	K70R	rs8103142
NA12878_pass_select_sorted	IFNL3	1	*K70R/*T	K70R;T	1	T	39248146	C>T	10	5'UTR	rs12979860
#Sample	Gene	SolutionID	Major	Minor	Copy	Allele	Location	Type	Coverage	Effect	dbSNP	Code	Status
#Solution 1: *4.001, *10.001
NA12878_pass_select_sorted	NAT1	1	*4/*10	10.001;4.001	0	10.001	18223134	T>A	9	UTR	rs1057126
NA12878_pass_select_sorted	NAT1	1	*4/*10	10.001;4.001	0	10.001	18223141	C>A	9	UTR	rs15561
NA12878_pass_select_sorted	NAT1	1	*4/*10	10.001;4.001	1	4.001
#Sample	Gene	SolutionID	Major	Minor	Copy	Allele	Location	Type	Coverage	Effect	dbSNP	Code	Status
#Solution 1: *4.001, *5.003
NA12878_pass_select_sorted	NAT2	1	*4/*5B	4.001;5.003	0	4.001
NA12878_pass_select_sorted	NAT2	1	*4/*5B	4.001;5.003	1	5.003	18400343	T>C	8	I114T	rs1801280
NA12878_pass_select_sorted	NAT2	1	*4/*5B	4.001;5.003	1	5.003	18400483	C>T	8	L161L	rs1799929
NA12878_pass_select_sorted	NAT2	1	*4/*5B	4.001;5.003	1	5.003	18400805	A>G	7	K268R	rs1208
#Sample	Gene	SolutionID	Major	Minor	Copy	Allele	Location	Type	Coverage	Effect	dbSNP	Code	Status
#Solution 1: *1.001, *1.001
NA12878_pass_select_sorted	NUDT15	1	*1/*1	1.001;1.001	0	1.001
NA12878_pass_select_sorted	NUDT15	1	*1/*1	1.001;1.001	1	1.001
#Sample	Gene	SolutionID	Major	Minor	Copy	Allele	Location	Type	Coverage	Effect	dbSNP	Code	Status
#Solution 1: *1.002, *15.001
NA12878_pass_select_sorted	SLCO1B1	1	*1/*15	1.002;15.001	0	1.002	21178664	T>C	8	none	rs4149057
NA12878_pass_select_sorted	SLCO1B1	1	*1/*15	1.002;15.001	1	15.001	21176803	A>G	9	N130D	rs2306283
NA12878_pass_select_sorted	SLCO1B1	1	*1/*15	1.002;15.001	1	15.001	21178614	T>C	8	V174A	rs4149056
NA12878_pass_select_sorted	SLCO1B1	1	*1/*15	1.002;15.001	1	15.001	21178690	C>T	7	none	rs2291075
#Sample	Gene	SolutionID	Major	Minor	Copy	Allele	Location	Type	Coverage	Effect	dbSNP	Code	Status
#Solution 1: *1.001, *1.001
NA12878_pass_select_sorted	TPMT	1	*1/*1	1.001;1.001	0	1.001
NA12878_pass_select_sorted	TPMT	1	*1/*1	1.001;1.001	1	1.001
#Sample	Gene	SolutionID	Major	Minor	Copy	Allele	Location	Type	Coverage	Effect	dbSNP	Code	Status
#Solution 1: *(28_60_80_93 +rs3755319), *112
NA12878_pass_select_sorted	UGT1A1	1	*28_60_80_93+rs3755319/*112	112;28_60_80_93	0	112	233758935	A>C	14	5'UTR	rs3755319
NA12878_pass_select_sorted	UGT1A1	1	*28_60_80_93+rs3755319/*112	112;28_60_80_93	1	28_60_80_93	233757012	T>G	17	5'UTR	rs4124874
NA12878_pass_select_sorted	UGT1A1	1	*28_60_80_93+rs3755319/*112	112;28_60_80_93	1	28_60_80_93	233757135	G>A	16	5'UTR	rs10929302
NA12878_pass_select_sorted	UGT1A1	1	*28_60_80_93+rs3755319/*112	112;28_60_80_93	1	28_60_80_93	233758935	A>C	14	5'UTR	rs3755319
NA12878_pass_select_sorted	UGT1A1	1	*28_60_80_93+rs3755319/*112	112;28_60_80_93	1	28_60_80_93	233759923	C>T	13	5'UTR	rs887829
NA12878_pass_select_sorted	UGT1A1	1	*28_60_80_93+rs3755319/*112	112;28_60_80_93	1	28_60_80_93	233760233	insTA	10	Promoter	rs3064744
#Sample	Gene	SolutionID	Major	Minor	Copy	Allele	Location	Type	Coverage	Effect	dbSNP	Code	Status
#Solution 1: *1c, *2a
NA12878_pass_select_sorted	UGT2B7	1	*1c/*2a	1c;2a	0	1c	69094668	C>G	11	5'UTR	rs6600879
NA12878_pass_select_sorted	UGT2B7	1	*1c/*2a	1c;2a	0	1c	69094761	T>A	11	5'UTR	rs6600880
NA12878_pass_select_sorted	UGT2B7	1	*1c/*2a	1c;2a	0	1c	69094836	C>T	13	5'UTR	rs4554144
NA12878_pass_select_sorted	UGT2B7	1	*1c/*2a	1c;2a	0	1c	69095408	T>C	12	5'UTR	rs11940316
NA12878_pass_select_sorted	UGT2B7	1	*1c/*2a	1c;2a	0	1c	69095620	G>A	12	5'UTR	rs7438135
NA12878_pass_select_sorted	UGT2B7	1	*1c/*2a	1c;2a	0	1c	69096193	A>G	12	5'UTR	rs7662029
NA12878_pass_select_sorted	UGT2B7	1	*1c/*2a	1c;2a	0	1c	69096359	T>C	12	5'UTR	rs7668258
NA12878_pass_select_sorted	UGT2B7	1	*1c/*2a	1c;2a	0	1c	69098552	A>G	10	T245=	rs28365062
NA12878_pass_select_sorted	UGT2B7	1	*1c/*2a	1c;2a	0	1c	69098619	T>C	11	Y268H	rs7439366
NA12878_pass_select_sorted	UGT2B7	1	*1c/*2a	1c;2a	1	2a
#Sample	Gene	SolutionID	Major	Minor	Copy	Allele	Location	Type	Coverage	Effect	dbSNP	Code	Status
#Solution 1: *H1, *H9
NA12878_pass_select_sorted	VKORC1	1	*H1/*H9	H1;H9	0	H1	31092474	G>A	7	Intron	rs2359612
NA12878_pass_select_sorted	VKORC1	1	*H1/*H9	H1;H9	0	H1	31093187	C>G	8	Intron	rs8050894
NA12878_pass_select_sorted	VKORC1	1	*H1/*H9	H1;H9	0	H1	31093556	G>A	9	Intron	rs9934438
NA12878_pass_select_sorted	VKORC1	1	*H1/*H9	H1;H9	0	H1	31096367	C>T	11	5' region	rs9923231
NA12878_pass_select_sorted	VKORC1	1	*H1/*H9	H1;H9	0	H1	31099659	A>G	11	none	rs7196161
NA12878_pass_select_sorted	VKORC1	1	*H1/*H9	H1;H9	1	H9	31094031	G>A	14	Intron	rs17708472
NA12878_pass_select_sorted	VKORC1	1	*H1/*H9	H1;H9	1	H9	31097387	C>G	10	5'UTR	rs17881535
NA12878_pass_select_sorted	VKORC1	1	*H1/*H9	H1;H9	1	H9	31099179	G>T	9	5'UTR	rs17880887

## Sheet: HG002_R10.4.1_AldyCalls
Supplementary Table S5 Output of Aldy v4.4 on the HG002_R10.4.1 sample.
#Sample	Gene	SolutionID	Major	Minor	Copy	Allele	Location	Type	Coverage	Effect	dbSNP	Code	Status
#Solution 1: *WT, *WT
barcode16_pass_select_sorted	CFTR	1	*WT/*WT	WT;WT	0	WT
barcode16_pass_select_sorted	CFTR	1	*WT/*WT	WT;WT	1	WT
#Sample	Gene	SolutionID	Major	Minor	Copy	Allele	Location	Type	Coverage	Effect	dbSNP	Code	Status
#Solution 1: *(Met +rs34068292 +rs174699 +rs165728), *(Met +rs174699 +rs165599 +rs165728)
barcode16_pass_select_sorted	COMT	1	*Met/*Met	Met;Met	0	Met	19962711	C>T	21	H62=	rs4633
barcode16_pass_select_sorted	COMT	1	*Met/*Met	Met;Met	0	Met	19963747	G>A	27	V158M	rs4680
barcode16_pass_select_sorted	COMT	1	*Met/*Met	Met;Met	0	Met	19964700	T>C	19	none	rs34068292
barcode16_pass_select_sorted	COMT	1	*Met/*Met	Met;Met	0	Met	19966934	C>T	26	none	rs174699
barcode16_pass_select_sorted	COMT	1	*Met/*Met	Met;Met	0	Met	19969499	C>T	24	none	rs165728
barcode16_pass_select_sorted	COMT	1	*Met/*Met	Met;Met	1	Met	19962711	C>T	21	H62=	rs4633
barcode16_pass_select_sorted	COMT	1	*Met/*Met	Met;Met	1	Met	19963747	G>A	27	V158M	rs4680
barcode16_pass_select_sorted	COMT	1	*Met/*Met	Met;Met	1	Met	19966934	C>T	26	none	rs174699
barcode16_pass_select_sorted	COMT	1	*Met/*Met	Met;Met	1	Met	19969257	G>A	15	none	rs165599
barcode16_pass_select_sorted	COMT	1	*Met/*Met	Met;Met	1	Met	19969499	C>T	24	none	rs165728
#Sample	Gene	SolutionID	Major	Minor	Copy	Allele	Location	Type	Coverage	Effect	dbSNP	Code	Status
#Solution 1: *1.001, *1.001
barcode16_pass_select_sorted	CYP1A1	1	*1/*1	1.001;1.001	0	1.001
barcode16_pass_select_sorted	CYP1A1	1	*1/*1	1.001;1.001	1	1.001
#Sample	Gene	SolutionID	Major	Minor	Copy	Allele	Location	Type	Coverage	Effect	dbSNP	Code	Status
#Solution 1: *1.012, *1.012
barcode16_pass_select_sorted	CYP1A2	1	*1/*1	1.012;1.012	0	1.012	74749575	C>A	34	none	rs762551
barcode16_pass_select_sorted	CYP1A2	1	*1/*1	1.012;1.012	0	1.012	74751896	G>A	36	none	rs2472304
barcode16_pass_select_sorted	CYP1A2	1	*1/*1	1.012;1.012	1	1.012	74749575	C>A	34	none	rs762551
barcode16_pass_select_sorted	CYP1A2	1	*1/*1	1.012;1.012	1	1.012	74751896	G>A	36	none	rs2472304
#Sample	Gene	SolutionID	Major	Minor	Copy	Allele	Location	Type	Coverage	Effect	dbSNP	Code	Status
#Solution 1: *1.001, *1.001
barcode16_pass_select_sorted	CYP2A13	1	*1/*1	1.001;1.001	0	1.001
barcode16_pass_select_sorted	CYP2A13	1	*1/*1	1.001;1.001	1	1.001
#Sample	Gene	SolutionID	Major	Minor	Copy	Allele	Location	Type	Coverage	Effect	dbSNP	Code	Status
#Solution 1: *(1.003 +rs7248240 +rs72549443 +rs56113850 +rs2388868 +rs8192725), *(12#1.001 +rs7248240 +rs56113850 +rs2388868 +rs8192725), *(12#1.001 +rs56113850 +rs2388868 +rs8192725)
barcode16_pass_select_sorted	CYP2A6	1	*1/*12+*12	1.003;12#1.001;12#1.001	0	1.003	40843734	G>C	27	none	rs7248240
barcode16_pass_select_sorted	CYP2A6	1	*1/*12+*12	1.003;12#1.001;12#1.001	0	1.003	40846352	delT	12	none	rs72549443
barcode16_pass_select_sorted	CYP2A6	1	*1/*12+*12	1.003;12#1.001;12#1.001	0	1.003	40847201	T>C	35	none	rs56113850
barcode16_pass_select_sorted	CYP2A6	1	*1/*12+*12	1.003;12#1.001;12#1.001	0	1.003	40847943	C>T	38	none	rs2388868
barcode16_pass_select_sorted	CYP2A6	1	*1/*12+*12	1.003;12#1.001;12#1.001	0	1.003	40848806	A>G	33	none	rs8192725
barcode16_pass_select_sorted	CYP2A6	1	*1/*12+*12	1.003;12#1.001;12#1.001	0	1.003	40850375	T>C	32	none	rs1137115
barcode16_pass_select_sorted	CYP2A6	1	*1/*12+*12	1.003;12#1.001;12#1.001	0	1.003	40851438	T>C	32	none	rs4803381
barcode16_pass_select_sorted	CYP2A6	1	*1/*12+*12	1.003;12#1.001;12#1.001	1	12#1.001	40843734	G>C	27	none	rs7248240
barcode16_pass_select_sorted	CYP2A6	1	*1/*12+*12	1.003;12#1.001;12#1.001	1	12#1.001	40847201	T>C	35	none	rs56113850
barcode16_pass_select_sorted	CYP2A6	1	*1/*12+*12	1.003;12#1.001;12#1.001	1	12#1.001	40847943	C>T	38	none	rs2388868
barcode16_pass_select_sorted	CYP2A6	1	*1/*12+*12	1.003;12#1.001;12#1.001	1	12#1.001	40848806	A>G	33	none	rs8192725
barcode16_pass_select_sorted	CYP2A6	1	*1/*12+*12	1.003;12#1.001;12#1.001	2	12#1.001	40847201	T>C	35	none	rs56113850
barcode16_pass_select_sorted	CYP2A6	1	*1/*12+*12	1.003;12#1.001;12#1.001	2	12#1.001	40847943	C>T	38	none	rs2388868
barcode16_pass_select_sorted	CYP2A6	1	*1/*12+*12	1.003;12#1.001;12#1.001	2	12#1.001	40848806	A>G	33	none	rs8192725
#Sample	Gene	SolutionID	Major	Minor	Copy	Allele	Location	Type	Coverage	Effect	dbSNP	Code	Status
#Solution 1: *2.002, *5.001
barcode16_pass_select_sorted	CYP2B6	1	*2/*5	2.002;5.001	0	2.002	40991368	C>T	20	R22C	rs8192709
barcode16_pass_select_sorted	CYP2B6	1	*2/*5	2.002;5.001	0	2.002	41004044	G>C	14	none	rs2279341
barcode16_pass_select_sorted	CYP2B6	1	*2/*5	2.002;5.001	0	2.002	41017110	C>T	14	none	rs3181842
barcode16_pass_select_sorted	CYP2B6	1	*2/*5	2.002;5.001	0	2.002	41017397	T>C	14	none	rs7246465
barcode16_pass_select_sorted	CYP2B6	1	*2/*5	2.002;5.001	0	2.002	41017898	G>T	15	none	rs28969420
barcode16_pass_select_sorted	CYP2B6	1	*2/*5	2.002;5.001	0	2.002	41018181	A>G	13	none	rs707265
barcode16_pass_select_sorted	CYP2B6	1	*2/*5	2.002;5.001	0	2.002	41018225	A>C	12	none	rs12979270
barcode16_pass_select_sorted	CYP2B6	1	*2/*5	2.002;5.001	0	2.002	41018226	G>A	12	none	rs12979898
barcode16_pass_select_sorted	CYP2B6	1	*2/*5	2.002;5.001	0	2.002	41018247	T>C	15	none	rs1042389
barcode16_pass_select_sorted	CYP2B6	1	*2/*5	2.002;5.001	1	5.001	41016809	C>T	14	R487C	rs3211371
#Sample	Gene	SolutionID	Major	Minor	Copy	Allele	Location	Type	Coverage	Effect	dbSNP	Code	Status
#Solution 1: *1.002, *1.002
barcode16_pass_select_sorted	CYP2C19	1	*1/*1	1.002;1.002	0	1.002	94762803	C>T	45	none	rs17885098
barcode16_pass_select_sorted	CYP2C19	1	*1/*1	1.002;1.002	0	1.002	94842865	A>G	28	I331V	rs3758581
barcode16_pass_select_sorted	CYP2C19	1	*1/*1	1.002;1.002	1	1.002	94762803	C>T	45	none	rs17885098
barcode16_pass_select_sorted	CYP2C19	1	*1/*1	1.002;1.002	1	1.002	94842865	A>G	28	I331V	rs3758581
#Sample	Gene	SolutionID	Major	Minor	Copy	Allele	Location	Type	Coverage	Effect	dbSNP	Code	Status
#Solution 1: *1.001, *1.004
barcode16_pass_select_sorted	CYP2C8	1	*1/*1	1.001;1.004	0	1.001
barcode16_pass_select_sorted	CYP2C8	1	*1/*1	1.001;1.004	1	1.004	95069812	G>A	21	none	rs7912549
#Sample	Gene	SolutionID	Major	Minor	Copy	Allele	Location	Type	Coverage	Effect	dbSNP	Code	Status
#Solution 1: *1.001, *1.001
barcode16_pass_select_sorted	CYP2C9	1	*1/*1	1.001;1.001	0	1.001
barcode16_pass_select_sorted	CYP2C9	1	*1/*1	1.001;1.001	1	1.001
#Sample	Gene	SolutionID	Major	Minor	Copy	Allele	Location	Type	Coverage	Effect	dbSNP	Code	Status
#Solution 1: *(2.001 -rs28735595), *2.001, *4.015
barcode16_pass_select_sorted	CYP2D6	1	*2+*2/*4	2.001;4.015;2.001	0	2.001	42126309	C>T	21	none	rs12169962
barcode16_pass_select_sorted	CYP2D6	1	*2+*2/*4	2.001;4.015;2.001	0	2.001	42126610	C>G	31	S486T	rs1135840
barcode16_pass_select_sorted	CYP2D6	1	*2+*2/*4	2.001;4.015;2.001	0	2.001	42127000	G>A	19	none	rs4987144
barcode16_pass_select_sorted	CYP2D6	1	*2+*2/*4	2.001;4.015;2.001	0	2.001	42127206	C>T	20	none	rs28371730
barcode16_pass_select_sorted	CYP2D6	1	*2+*2/*4	2.001;4.015;2.001	0	2.001	42127406	T>G	36	none	rs1985842
barcode16_pass_select_sorted	CYP2D6	1	*2+*2/*4	2.001;4.015;2.001	0	2.001	42127940	G>A	18	R296C	rs16947
barcode16_pass_select_sorted	CYP2D6	1	*2+*2/*4	2.001;4.015;2.001	0	2.001	42129129	C>G	30	none	rs1058164
barcode16_pass_select_sorted	CYP2D6	1	*2+*2/*4	2.001;4.015;2.001	0	2.001	42129949	A>C	25	none	rs28371702
barcode16_pass_select_sorted	CYP2D6	1	*2+*2/*4	2.001;4.015;2.001	0	2.001	42130046	G>C	36	none	rs28371701
barcode16_pass_select_sorted	CYP2D6	1	*2+*2/*4	2.001;4.015;2.001	0	2.001	42130481	C>A	29	none	rs28371699
barcode16_pass_select_sorted	CYP2D6	1	*2+*2/*4	2.001;4.015;2.001	0	2.001	42130546	T>C	15	none	rs1081000
barcode16_pass_select_sorted	CYP2D6	1	*2+*2/*4	2.001;4.015;2.001	0	2.001	42130558	T>G	15	none	rs28695233
barcode16_pass_select_sorted	CYP2D6	1	*2+*2/*4	2.001;4.015;2.001	0	2.001	42130559	C>G	15	none	rs29001518
barcode16_pass_select_sorted	CYP2D6	1	*2+*2/*4	2.001;4.015;2.001	0	2.001	42130564	A>G	14	none	rs1080998
barcode16_pass_select_sorted	CYP2D6	1	*2+*2/*4	2.001;4.015;2.001	0	2.001	42130568	G>C	13	none	rs1080997
barcode16_pass_select_sorted	CYP2D6	1	*2+*2/*4	2.001;4.015;2.001	0	2.001	42130570	G>T	14	none	rs1080996
barcode16_pass_select_sorted	CYP2D6	1	*2+*2/*4	2.001;4.015;2.001	0	2.001	42130577	C>G	15	none	rs1080995
barcode16_pass_select_sorted	CYP2D6	1	*2+*2/*4	2.001;4.015;2.001	0	2.001	42131468	C>T	20	none	rs28633410
barcode16_pass_select_sorted	CYP2D6	1	*2+*2/*4	2.001;4.015;2.001	0	2.001	42131530	G>A	20	none	rs28624811
barcode16_pass_select_sorted	CYP2D6	1	*2+*2/*4	2.001;4.015;2.001	0	2.001	42132374	G>C	13	none	rs1080985
barcode16_pass_select_sorted	CYP2D6	1	*2+*2/*4	2.001;4.015;2.001	1	4.015	42126389	G>A	17	none	rs28371738
barcode16_pass_select_sorted	CYP2D6	1	*2+*2/*4	2.001;4.015;2.001	1	4.015	42126610	C>G	31	S486T	rs1135840
barcode16_pass_select_sorted	CYP2D6	1	*2+*2/*4	2.001;4.015;2.001	1	4.015	42127208	T>C	15	none	rs2004511
barcode16_pass_select_sorted	CYP2D6	1	*2+*2/*4	2.001;4.015;2.001	1	4.015	42127355	G>T	16	none	rs28371729
barcode16_pass_select_sorted	CYP2D6	1	*2+*2/*4	2.001;4.015;2.001	1	4.015	42127406	T>G	36	none	rs1985842
barcode16_pass_select_sorted	CYP2D6	1	*2+*2/*4	2.001;4.015;2.001	1	4.015	42128693	T>C	13	none	rs2267447
barcode16_pass_select_sorted	CYP2D6	1	*2+*2/*4	2.001;4.015;2.001	1	4.015	42128944	C>T	12	splice defect	rs3892097
barcode16_pass_select_sorted	CYP2D6	1	*2+*2/*4	2.001;4.015;2.001	1	4.015	42129129	C>G	30	none	rs1058164
barcode16_pass_select_sorted	CYP2D6	1	*2+*2/*4	2.001;4.015;2.001	1	4.015	42129795	G>C	16	none	rs28371705
barcode16_pass_select_sorted	CYP2D6	1	*2+*2/*4	2.001;4.015;2.001	1	4.015	42129808	T>C	16	H94R	rs28371704
barcode16_pass_select_sorted	CYP2D6	1	*2+*2/*4	2.001;4.015;2.001	1	4.015	42129818	G>T	17	L91M	rs28371703
barcode16_pass_select_sorted	CYP2D6	1	*2+*2/*4	2.001;4.015;2.001	1	4.015	42129949	A>C	25	none	rs28371702
barcode16_pass_select_sorted	CYP2D6	1	*2+*2/*4	2.001;4.015;2.001	1	4.015	42130046	G>C	36	none	rs28371701
barcode16_pass_select_sorted	CYP2D6	1	*2+*2/*4	2.001;4.015;2.001	1	4.015	42130481	C>A	29	none	rs28371699
barcode16_pass_select_sorted	CYP2D6	1	*2+*2/*4	2.001;4.015;2.001	1	4.015	42130691	G>A	9	P34S	rs1065852
barcode16_pass_select_sorted	CYP2D6	1	*2+*2/*4	2.001;4.015;2.001	1	4.015	42131790	C>T	9	none	rs1080989
barcode16_pass_select_sorted	CYP2D6	1	*2+*2/*4	2.001;4.015;2.001	1	4.015	42132025	T>C	16	none	rs28735595
barcode16_pass_select_sorted	CYP2D6	1	*2+*2/*4	2.001;4.015;2.001	1	4.015	42132216	G>A	13	none	rs28588594
barcode16_pass_select_sorted	CYP2D6	1	*2+*2/*4	2.001;4.015;2.001	2	2.001	42126309	C>T	21	none	rs12169962
barcode16_pass_select_sorted	CYP2D6	1	*2+*2/*4	2.001;4.015;2.001	2	2.001	42126610	C>G	31	S486T	rs1135840
barcode16_pass_select_sorted	CYP2D6	1	*2+*2/*4	2.001;4.015;2.001	2	2.001	42127000	G>A	19	none	rs4987144
barcode16_pass_select_sorted	CYP2D6	1	*2+*2/*4	2.001;4.015;2.001	2	2.001	42127206	C>T	20	none	rs28371730
barcode16_pass_select_sorted	CYP2D6	1	*2+*2/*4	2.001;4.015;2.001	2	2.001	42127406	T>G	36	none	rs1985842
barcode16_pass_select_sorted	CYP2D6	1	*2+*2/*4	2.001;4.015;2.001	2	2.001	42127940	G>A	18	R296C	rs16947
barcode16_pass_select_sorted	CYP2D6	1	*2+*2/*4	2.001;4.015;2.001	2	2.001	42129129	C>G	30	none	rs1058164
barcode16_pass_select_sorted	CYP2D6	1	*2+*2/*4	2.001;4.015;2.001	2	2.001	42129949	A>C	25	none	rs28371702
barcode16_pass_select_sorted	CYP2D6	1	*2+*2/*4	2.001;4.015;2.001	2	2.001	42130046	G>C	36	none	rs28371701
barcode16_pass_select_sorted	CYP2D6	1	*2+*2/*4	2.001;4.015;2.001	2	2.001	42130481	C>A	29	none	rs28371699
barcode16_pass_select_sorted	CYP2D6	1	*2+*2/*4	2.001;4.015;2.001	2	2.001	42130546	T>C	15	none	rs1081000
barcode16_pass_select_sorted	CYP2D6	1	*2+*2/*4	2.001;4.015;2.001	2	2.001	42130558	T>G	15	none	rs28695233
barcode16_pass_select_sorted	CYP2D6	1	*2+*2/*4	2.001;4.015;2.001	2	2.001	42130559	C>G	15	none	rs29001518
barcode16_pass_select_sorted	CYP2D6	1	*2+*2/*4	2.001;4.015;2.001	2	2.001	42130564	A>G	14	none	rs1080998
barcode16_pass_select_sorted	CYP2D6	1	*2+*2/*4	2.001;4.015;2.001	2	2.001	42130568	G>C	13	none	rs1080997
barcode16_pass_select_sorted	CYP2D6	1	*2+*2/*4	2.001;4.015;2.001	2	2.001	42130570	G>T	14	none	rs1080996
barcode16_pass_select_sorted	CYP2D6	1	*2+*2/*4	2.001;4.015;2.001	2	2.001	42130577	C>G	15	none	rs1080995
barcode16_pass_select_sorted	CYP2D6	1	*2+*2/*4	2.001;4.015;2.001	2	2.001	42131468	C>T	20	none	rs28633410
barcode16_pass_select_sorted	CYP2D6	1	*2+*2/*4	2.001;4.015;2.001	2	2.001	42131530	G>A	20	none	rs28624811
barcode16_pass_select_sorted	CYP2D6	1	*2+*2/*4	2.001;4.015;2.001	2	2.001	42132025	T>C	16	none	rs28735595
barcode16_pass_select_sorted	CYP2D6	1	*2+*2/*4	2.001;4.015;2.001	2	2.001	42132374	G>C	13	none	rs1080985
#Sample	Gene	SolutionID	Major	Minor	Copy	Allele	Location	Type	Coverage	Effect	dbSNP	Code	Status
#Solution 1: *1.002, *7.002
barcode16_pass_select_sorted	CYP2E1	1	*1/*7B	1.002;7.002	0	1.002	133537632	G>C	14	none	rs2070676
barcode16_pass_select_sorted	CYP2E1	1	*1/*7B	1.002;7.002	1	7.002	133527062	T>A	31	5'UTR	rs2070673
barcode16_pass_select_sorted	CYP2E1	1	*1/*7B	1.002;7.002	1	7.002	133527324	G>T	34	5'UTR	rs6413420
#Sample	Gene	SolutionID	Major	Minor	Copy	Allele	Location	Type	Coverage	Effect	dbSNP	Code	Status
#Solution 1: *(1.001 +rs34903717), *(2.001 -rs34903717)
barcode16_pass_select_sorted	CYP2F1	1	*1/*2	1.001;2.001	0	1.001	41114155	delC	21	none	rs34903717
barcode16_pass_select_sorted	CYP2F1	1	*1/*2	1.001;2.001	1	2.001	41114147	G>A	21	none	rs35107873
barcode16_pass_select_sorted	CYP2F1	1	*1/*2	1.001;2.001	1	2.001	41114513	G>A	16	none	rs2287940
barcode16_pass_select_sorted	CYP2F1	1	*1/*2	1.001;2.001	1	2.001	41116202	insC	18	T6fs	rs3833221
barcode16_pass_select_sorted	CYP2F1	1	*1/*2	1.001;2.001	1	2.001	41116283	G>A	18	none	rs305968
barcode16_pass_select_sorted	CYP2F1	1	*1/*2	1.001;2.001	1	2.001	41121962	G>A	26	D218N	rs305974
barcode16_pass_select_sorted	CYP2F1	1	*1/*2	1.001;2.001	1	2.001	41122108	G>C	25	Q266H	rs75405062
barcode16_pass_select_sorted	CYP2F1	1	*1/*2	1.001;2.001	1	2.001	41122771	T>G	28	none	rs305975
barcode16_pass_select_sorted	CYP2F1	1	*1/*2	1.001;2.001	1	2.001	41125509	C>A	22	none	rs305978
#Sample	Gene	SolutionID	Major	Minor	Copy	Allele	Location	Type	Coverage	Effect	dbSNP	Code	Status
#Solution 1: *1.001, *1.001
barcode16_pass_select_sorted	CYP2J2	1	*1/*1	1.001;1.001	0	1.001
barcode16_pass_select_sorted	CYP2J2	1	*1/*1	1.001;1.001	1	1.001
#Sample	Gene	SolutionID	Major	Minor	Copy	Allele	Location	Type	Coverage	Effect	dbSNP	Code	Status
#Solution 1: *1.001, *1.001
barcode16_pass_select_sorted	CYP2R1	1	*1/*1	1.001;1.001	0	1.001
barcode16_pass_select_sorted	CYP2R1	1	*1/*1	1.001;1.001	1	1.001
#Sample	Gene	SolutionID	Major	Minor	Copy	Allele	Location	Type	Coverage	Effect	dbSNP	Code	Status
#Solution 1: *1.002, *1.002
barcode16_pass_select_sorted	CYP3A4	1	*1/*1	1.002;1.002	0	1.002	99784472	C>T	41	none	rs2740574
barcode16_pass_select_sorted	CYP3A4	1	*1/*1	1.002;1.002	1	1.002	99784472	C>T	41	none	rs2740574
#Sample	Gene	SolutionID	Major	Minor	Copy	Allele	Location	Type	Coverage	Effect	dbSNP	Code	Status
#Solution 1: *1.001, *1.001
barcode16_pass_select_sorted	CYP3A43	1	*1/*1	1.001;1.001	0	1.001
barcode16_pass_select_sorted	CYP3A43	1	*1/*1	1.001;1.001	1	1.001
#Sample	Gene	SolutionID	Major	Minor	Copy	Allele	Location	Type	Coverage	Effect	dbSNP	Code	Status
#Solution 1: *3.001, *3.001
barcode16_pass_select_sorted	CYP3A5	1	*3/*3	3.001;3.001	0	3.001	99672915	T>C	37	splice defect	rs776746
barcode16_pass_select_sorted	CYP3A5	1	*3/*3	3.001;3.001	1	3.001	99672915	T>C	37	splice defect	rs776746
#Sample	Gene	SolutionID	Major	Minor	Copy	Allele	Location	Type	Coverage	Effect	dbSNP	Code	Status
#Solution 1: *1.001, *1.001
barcode16_pass_select_sorted	CYP3A7	1	*1/*1	1.001;1.001	0	1.001
barcode16_pass_select_sorted	CYP3A7	1	*1/*1	1.001;1.001	1	1.001
#Sample	Gene	SolutionID	Major	Minor	Copy	Allele	Location	Type	Coverage	Effect	dbSNP	Code	Status
#Solution 1: *1.001, *4.1001
barcode16_pass_select_sorted	CYP4F2	1	*1/*4	1.001;4.1001	0	1.001
barcode16_pass_select_sorted	CYP4F2	1	*1/*4	1.001;4.1001	1	4.1001	15879620	C>T	7	V433M	rs2108622
barcode16_pass_select_sorted	CYP4F2	1	*1/*4	1.001;4.1001	1	4.1001	15897577	A>C	13	W12G	rs3093105
#Sample	Gene	SolutionID	Major	Minor	Copy	Allele	Location	Type	Coverage	Effect	dbSNP	Code	Status
#Solution 1: *1, *1
barcode16_pass_select_sorted	DPYD	1	*1/*1	1;1	0	1
barcode16_pass_select_sorted	DPYD	1	*1/*1	1;1	1	1
#Sample	Gene	SolutionID	Major	Minor	Copy	Allele	Location	Type	Coverage	Effect	dbSNP	Code	Status
#Solution 1: *B, *B
barcode16_pass_select_sorted	G6PD	1	*B/*B	B;B	0	B
barcode16_pass_select_sorted	G6PD	1	*B/*B	B;B	1	B
#Sample	Gene	SolutionID	Major	Minor	Copy	Allele	Location	Type	Coverage	Effect	dbSNP	Code	Status
#Solution 1: *Present
barcode16_pass_select_sorted	GSTM1	1	*Null/*Present	Present	0	Present
#Sample	Gene	SolutionID	Major	Minor	Copy	Allele	Location	Type	Coverage	Effect	dbSNP	Code	Status
#Solution 1: *A, *A
barcode16_pass_select_sorted	GSTP1	1	*A/*A	A;A	0	A
barcode16_pass_select_sorted	GSTP1	1	*A/*A	A;A	1	A
#Sample	Gene	SolutionID	Major	Minor	Copy	Allele	Location	Type	Coverage	Effect	dbSNP	Code	Status
#Solution 1: *C, *C
barcode16_pass_select_sorted	IFNL3	1	*C/*C	C;C	0	C
barcode16_pass_select_sorted	IFNL3	1	*C/*C	C;C	1	C
#Sample	Gene	SolutionID	Major	Minor	Copy	Allele	Location	Type	Coverage	Effect	dbSNP	Code	Status
#Solution 1: *4.001, *10.001
barcode16_pass_select_sorted	NAT1	1	*4/*10	10.001;4.001	0	10.001	18223134	T>A	16	UTR	rs1057126
barcode16_pass_select_sorted	NAT1	1	*4/*10	10.001;4.001	0	10.001	18223141	C>A	16	UTR	rs15561
barcode16_pass_select_sorted	NAT1	1	*4/*10	10.001;4.001	1	4.001
#Sample	Gene	SolutionID	Major	Minor	Copy	Allele	Location	Type	Coverage	Effect	dbSNP	Code	Status
#Solution 1: *4.001, *6.001
barcode16_pass_select_sorted	NAT2	1	*4/*6	4.001;6.001	0	4.001
barcode16_pass_select_sorted	NAT2	1	*4/*6	4.001;6.001	1	6.001	18400284	C>T	23	T94=	rs1041983
barcode16_pass_select_sorted	NAT2	1	*4/*6	4.001;6.001	1	6.001	18400592	G>A	27	R197Q	rs1799930
#Sample	Gene	SolutionID	Major	Minor	Copy	Allele	Location	Type	Coverage	Effect	dbSNP	Code	Status
#Solution 1: *1.001, *1.001
barcode16_pass_select_sorted	NUDT15	1	*1/*1	1.001;1.001	0	1.001
barcode16_pass_select_sorted	NUDT15	1	*1/*1	1.001;1.001	1	1.001
#Sample	Gene	SolutionID	Major	Minor	Copy	Allele	Location	Type	Coverage	Effect	dbSNP	Code	Status
#Solution 1: *1.002, *1.002
barcode16_pass_select_sorted	SLCO1B1	1	*1/*1	1.002;1.002	0	1.002	21178664	T>C	39	none	rs4149057
barcode16_pass_select_sorted	SLCO1B1	1	*1/*1	1.002;1.002	1	1.002	21178664	T>C	39	none	rs4149057
#Sample	Gene	SolutionID	Major	Minor	Copy	Allele	Location	Type	Coverage	Effect	dbSNP	Code	Status
#Solution 1: *1.001, *1.001
barcode16_pass_select_sorted	TPMT	1	*1/*1	1.001;1.001	0	1.001
barcode16_pass_select_sorted	TPMT	1	*1/*1	1.001;1.001	1	1.001
#Sample	Gene	SolutionID	Major	Minor	Copy	Allele	Location	Type	Coverage	Effect	dbSNP	Code	Status
#Solution 1: *1, *1
barcode16_pass_select_sorted	UGT1A1	1	*1/*1	1;1	0	1
barcode16_pass_select_sorted	UGT1A1	1	*1/*1	1;1	1	1
#Sample	Gene	SolutionID	Major	Minor	Copy	Allele	Location	Type	Coverage	Effect	dbSNP	Code	Status
#Solution 1: *1d, *2a
barcode16_pass_select_sorted	UGT2B7	1	*1d/*2a	1d;2a	0	1d	69094668	C>G	25	5'UTR	rs6600879
barcode16_pass_select_sorted	UGT2B7	1	*1d/*2a	1d;2a	0	1d	69094761	T>A	27	5'UTR	rs6600880
barcode16_pass_select_sorted	UGT2B7	1	*1d/*2a	1d;2a	0	1d	69094836	C>T	22	5'UTR	rs4554144
barcode16_pass_select_sorted	UGT2B7	1	*1d/*2a	1d;2a	0	1d	69095408	T>C	21	5'UTR	rs11940316
barcode16_pass_select_sorted	UGT2B7	1	*1d/*2a	1d;2a	0	1d	69095620	G>A	24	5'UTR	rs7438135
barcode16_pass_select_sorted	UGT2B7	1	*1d/*2a	1d;2a	0	1d	69096193	A>G	19	5'UTR	rs7662029
barcode16_pass_select_sorted	UGT2B7	1	*1d/*2a	1d;2a	0	1d	69096359	T>C	19	5'UTR	rs7668258
barcode16_pass_select_sorted	UGT2B7	1	*1d/*2a	1d;2a	0	1d	69096891	A>G	19	R124=	rs28365063
barcode16_pass_select_sorted	UGT2B7	1	*1d/*2a	1d;2a	0	1d	69098619	T>C	30	Y268H	rs7439366
barcode16_pass_select_sorted	UGT2B7	1	*1d/*2a	1d;2a	1	2a
#Sample	Gene	SolutionID	Major	Minor	Copy	Allele	Location	Type	Coverage	Effect	dbSNP	Code	Status
#Solution 1: *H1, *H1
barcode16_pass_select_sorted	VKORC1	1	*H1/*H1	H1;H1	0	H1	31092474	G>A	41	Intron	rs2359612
barcode16_pass_select_sorted	VKORC1	1	*H1/*H1	H1;H1	0	H1	31093187	C>G	41	Intron	rs8050894
barcode16_pass_select_sorted	VKORC1	1	*H1/*H1	H1;H1	0	H1	31093556	G>A	36	Intron	rs9934438
barcode16_pass_select_sorted	VKORC1	1	*H1/*H1	H1;H1	0	H1	31096367	C>T	46	5' region	rs9923231
barcode16_pass_select_sorted	VKORC1	1	*H1/*H1	H1;H1	0	H1	31099659	A>G	26	none	rs7196161
barcode16_pass_select_sorted	VKORC1	1	*H1/*H1	H1;H1	1	H1	31092474	G>A	41	Intron	rs2359612
barcode16_pass_select_sorted	VKORC1	1	*H1/*H1	H1;H1	1	H1	31093187	C>G	41	Intron	rs8050894
barcode16_pass_select_sorted	VKORC1	1	*H1/*H1	H1;H1	1	H1	31093556	G>A	36	Intron	rs9934438
barcode16_pass_select_sorted	VKORC1	1	*H1/*H1	H1;H1	1	H1	31096367	C>T	46	5' region	rs9923231
barcode16_pass_select_sorted	VKORC1	1	*H1/*H1	H1;H1	1	H1	31099659	A>G	26	none	rs7196161

## Sheet: HG005_R10.4.1_AldyCalls
Supplementary Table S6 Output of Aldy v4.4 on the HG005_R10.4.1 sample.
#Sample	Gene	SolutionID	Major	Minor	Copy	Allele	Location	Type	Coverage	Effect	dbSNP	Code	Status
#Solution 1: *WT, *WT
barcode17_pass_select_sorted	CFTR	1	*WT/*WT	WT;WT	0	WT
barcode17_pass_select_sorted	CFTR	1	*WT/*WT	WT;WT	1	WT
#Sample	Gene	SolutionID	Major	Minor	Copy	Allele	Location	Type	Coverage	Effect	dbSNP	Code	Status
#Solution 1: *(Met +rs174699 +rs165599 +rs165728), *(ValA +rs933271 +rs5746849 +rs740603 +rs4646312 +rs2239393 +rs769224 +rs174699 +rs165728)
barcode17_pass_select_sorted	COMT	1	*Met/*ValA	Met;ValA	0	Met	19962711	C>T	9	H62=	rs4633
barcode17_pass_select_sorted	COMT	1	*Met/*ValA	Met;ValA	0	Met	19963747	G>A	8	V158M	rs4680
barcode17_pass_select_sorted	COMT	1	*Met/*ValA	Met;ValA	0	Met	19966934	C>T	19	none	rs174699
barcode17_pass_select_sorted	COMT	1	*Met/*ValA	Met;ValA	0	Met	19969257	G>A	9	none	rs165599
barcode17_pass_select_sorted	COMT	1	*Met/*ValA	Met;ValA	0	Met	19969499	C>T	16	none	rs165728
barcode17_pass_select_sorted	COMT	1	*Met/*ValA	Met;ValA	1	ValA	19943883	T>C	12	none	rs933271
barcode17_pass_select_sorted	COMT	1	*Met/*ValA	Met;ValA	1	ValA	19955473	A>G	11	none	rs5746849
barcode17_pass_select_sorted	COMT	1	*Met/*ValA	Met;ValA	1	ValA	19957653	A>G	17	none	rs740603
barcode17_pass_select_sorted	COMT	1	*Met/*ValA	Met;ValA	1	ValA	19960813	T>C	9	none	rs4646312
barcode17_pass_select_sorted	COMT	1	*Met/*ValA	Met;ValA	1	ValA	19962428	A>G	10	SolublePromoter	rs6269
barcode17_pass_select_sorted	COMT	1	*Met/*ValA	Met;ValA	1	ValA	19962904	A>G	13	none	rs2239393
barcode17_pass_select_sorted	COMT	1	*Met/*ValA	Met;ValA	1	ValA	19963683	C>G	12	L136=	rs4818
barcode17_pass_select_sorted	COMT	1	*Met/*ValA	Met;ValA	1	ValA	19964280	G>A	10	none	rs769224
barcode17_pass_select_sorted	COMT	1	*Met/*ValA	Met;ValA	1	ValA	19966934	C>T	19	none	rs174699
barcode17_pass_select_sorted	COMT	1	*Met/*ValA	Met;ValA	1	ValA	19969499	C>T	16	none	rs165728
#Sample	Gene	SolutionID	Major	Minor	Copy	Allele	Location	Type	Coverage	Effect	dbSNP	Code	Status
#Solution 1: *1.001, *1.001
barcode17_pass_select_sorted	CYP1A1	1	*1/*1	1.001;1.001	0	1.001
barcode17_pass_select_sorted	CYP1A1	1	*1/*1	1.001;1.001	1	1.001
#Sample	Gene	SolutionID	Major	Minor	Copy	Allele	Location	Type	Coverage	Effect	dbSNP	Code	Status
#Solution 1: *1.002, *(1.011 +rs2470890)
barcode17_pass_select_sorted	CYP1A2	1	*1/*1	1.002;1.011	0	1.002	74755084	T>C	25	none	rs2470890
barcode17_pass_select_sorted	CYP1A2	1	*1/*1	1.002;1.011	1	1.011	74745878	G>A	4	none	rs2069514
barcode17_pass_select_sorted	CYP1A2	1	*1/*1	1.002;1.011	1	1.011	74747271	delT	5	none	rs35694136
barcode17_pass_select_sorted	CYP1A2	1	*1/*1	1.002;1.011	1	1.011	74749575	C>A	5	none	rs762551
barcode17_pass_select_sorted	CYP1A2	1	*1/*1	1.002;1.011	1	1.011	74755084	T>C	25	none	rs2470890
#Sample	Gene	SolutionID	Major	Minor	Copy	Allele	Location	Type	Coverage	Effect	dbSNP	Code	Status
#Solution 1: *1.001, *1.001
barcode17_pass_select_sorted	CYP2A13	1	*1/*1	1.001;1.001	0	1.001
barcode17_pass_select_sorted	CYP2A13	1	*1/*1	1.001;1.001	1	1.001
#Sample	Gene	SolutionID	Major	Minor	Copy	Allele	Location	Type	Coverage	Effect	dbSNP	Code	Status
#Solution 1: *(1.001 +rs72549443), *(9.002 +rs56267346 +rs2388868 +rs199916117), *12#15.001
barcode17_pass_select_sorted	CYP2A6	1	*1+*9+rs199916117/*12	1.001;12#15.001;9.002	0	1.001	40846352	delT	11	none	rs72549443
barcode17_pass_select_sorted	CYP2A6	1	*1+*9+rs199916117/*12	1.001;12#15.001;9.002	1	12#15.001	40848292	T>C	9	K194E	rs199916117
barcode17_pass_select_sorted	CYP2A6	1	*1+*9+rs199916117/*12	1.001;12#15.001;9.002	2	9.002	40843734	G>C	9	none	rs7248240
barcode17_pass_select_sorted	CYP2A6	1	*1+*9+rs199916117/*12	1.001;12#15.001;9.002	2	9.002	40844072	A>G	8	none	rs2431413
barcode17_pass_select_sorted	CYP2A6	1	*1+*9+rs199916117/*12	1.001;12#15.001;9.002	2	9.002	40847432	A>G	10	none	rs56267346
barcode17_pass_select_sorted	CYP2A6	1	*1+*9+rs199916117/*12	1.001;12#15.001;9.002	2	9.002	40847943	C>T	11	none	rs2388868
barcode17_pass_select_sorted	CYP2A6	1	*1+*9+rs199916117/*12	1.001;12#15.001;9.002	2	9.002	40848292	T>C	9	K194E	rs199916117
barcode17_pass_select_sorted	CYP2A6	1	*1+*9+rs199916117/*12	1.001;12#15.001;9.002	2	9.002	40848590	C>A	10	none	rs8192726
barcode17_pass_select_sorted	CYP2A6	1	*1+*9+rs199916117/*12	1.001;12#15.001;9.002	2	9.002	40848806	A>G	9	none	rs8192725
barcode17_pass_select_sorted	CYP2A6	1	*1+*9+rs199916117/*12	1.001;12#15.001;9.002	2	9.002	40850375	T>C	7	none	rs1137115
barcode17_pass_select_sorted	CYP2A6	1	*1+*9+rs199916117/*12	1.001;12#15.001;9.002	2	9.002	40850473	A>C	7	expression	rs28399433
barcode17_pass_select_sorted	CYP2A6	1	*1+*9+rs199916117/*12	1.001;12#15.001;9.002	2	9.002	40851438	T>C	9	none	rs4803381
#Sample	Gene	SolutionID	Major	Minor	Copy	Allele	Location	Type	Coverage	Effect	dbSNP	Code	Status
#Solution 1: *1.007, *(1.015 +rs7254579 +rs4802101)
barcode17_pass_select_sorted	CYP2B6	1	*1/*1	1.007;1.015	0	1.007	40988985	T>C	22	none	rs7254579
barcode17_pass_select_sorted	CYP2B6	1	*1/*1	1.007;1.015	0	1.007	40990555	T>C	20	none	rs4802101
barcode17_pass_select_sorted	CYP2B6	1	*1/*1	1.007;1.015	0	1.007	41017110	C>T	15	none	rs3181842
barcode17_pass_select_sorted	CYP2B6	1	*1/*1	1.007;1.015	0	1.007	41017348	A>G	12	none	rs7260525
barcode17_pass_select_sorted	CYP2B6	1	*1/*1	1.007;1.015	0	1.007	41017397	T>C	19	none	rs7246465
barcode17_pass_select_sorted	CYP2B6	1	*1/*1	1.007;1.015	0	1.007	41018181	A>G	14	none	rs707265
barcode17_pass_select_sorted	CYP2B6	1	*1/*1	1.007;1.015	0	1.007	41018225	A>C	5	none	rs12979270
barcode17_pass_select_sorted	CYP2B6	1	*1/*1	1.007;1.015	0	1.007	41018247	T>C	8	none	rs1042389
barcode17_pass_select_sorted	CYP2B6	1	*1/*1	1.007;1.015	1	1.015	40988985	T>C	22	none	rs7254579
barcode17_pass_select_sorted	CYP2B6	1	*1/*1	1.007;1.015	1	1.015	40990555	T>C	20	none	rs4802101
barcode17_pass_select_sorted	CYP2B6	1	*1/*1	1.007;1.015	1	1.015	41017110	C>T	15	none	rs3181842
barcode17_pass_select_sorted	CYP2B6	1	*1/*1	1.007;1.015	1	1.015	41017397	T>C	19	none	rs7246465
barcode17_pass_select_sorted	CYP2B6	1	*1/*1	1.007;1.015	1	1.015	41017654	G>T	5	none	rs4803420
barcode17_pass_select_sorted	CYP2B6	1	*1/*1	1.007;1.015	1	1.015	41018181	A>G	14	none	rs707265
#Sample	Gene	SolutionID	Major	Minor	Copy	Allele	Location	Type	Coverage	Effect	dbSNP	Code	Status
#Solution 1: *1.002, *1.002
barcode17_pass_select_sorted	CYP2C19	1	*1/*1	1.002;1.002	0	1.002	94762803	C>T	17	none	rs17885098
barcode17_pass_select_sorted	CYP2C19	1	*1/*1	1.002;1.002	0	1.002	94842865	A>G	15	I331V	rs3758581
barcode17_pass_select_sorted	CYP2C19	1	*1/*1	1.002;1.002	1	1.002	94762803	C>T	17	none	rs17885098
barcode17_pass_select_sorted	CYP2C19	1	*1/*1	1.002;1.002	1	1.002	94842865	A>G	15	I331V	rs3758581
#Sample	Gene	SolutionID	Major	Minor	Copy	Allele	Location	Type	Coverage	Effect	dbSNP	Code	Status
#Solution 1: *1.001, *1.001
barcode17_pass_select_sorted	CYP2C8	1	*1/*1	1.001;1.001	0	1.001
barcode17_pass_select_sorted	CYP2C8	1	*1/*1	1.001;1.001	1	1.001
#Sample	Gene	SolutionID	Major	Minor	Copy	Allele	Location	Type	Coverage	Effect	dbSNP	Code	Status
#Solution 1: *1.001, *1.001
barcode17_pass_select_sorted	CYP2C9	1	*1/*1	1.001;1.001	0	1.001
barcode17_pass_select_sorted	CYP2C9	1	*1/*1	1.001;1.001	1	1.001
#Sample	Gene	SolutionID	Major	Minor	Copy	Allele	Location	Type	Coverage	Effect	dbSNP	Code	Status
#Solution 1: *36.1001, *(49.001 +rs2004511 +rs1985842 +rs2267447 +rs28371702 +rs28371699 -rs28735595)
barcode17_pass_select_sorted	CYP2D6	1	*36.ALDY/*49	36.1001;49.001	0	36.1001	42127208	T>C	16	none	rs2004511
barcode17_pass_select_sorted	CYP2D6	1	*36.ALDY/*49	36.1001;49.001	0	36.1001	42127406	T>G	16	none	rs1985842
barcode17_pass_select_sorted	CYP2D6	1	*36.ALDY/*49	36.1001;49.001	0	36.1001	42128693	T>C	20	none	rs2267447
barcode17_pass_select_sorted	CYP2D6	1	*36.ALDY/*49	36.1001;49.001	0	36.1001	42129129	C>G	22	none	rs1058164
barcode17_pass_select_sorted	CYP2D6	1	*36.ALDY/*49	36.1001;49.001	0	36.1001	42129753	G>A	20	none	rs1081003
barcode17_pass_select_sorted	CYP2D6	1	*36.ALDY/*49	36.1001;49.001	0	36.1001	42129949	A>C	19	none	rs28371702
barcode17_pass_select_sorted	CYP2D6	1	*36.ALDY/*49	36.1001;49.001	0	36.1001	42130481	C>A	18	none	rs28371699
barcode17_pass_select_sorted	CYP2D6	1	*36.ALDY/*49	36.1001;49.001	0	36.1001	42130691	G>A	18	P34S	rs1065852
barcode17_pass_select_sorted	CYP2D6	1	*36.ALDY/*49	36.1001;49.001	0	36.1001	42131790	C>T	18	none	rs1080989
barcode17_pass_select_sorted	CYP2D6	1	*36.ALDY/*49	36.1001;49.001	0	36.1001	42132025	T>C	7	none	rs28735595
barcode17_pass_select_sorted	CYP2D6	1	*36.ALDY/*49	36.1001;49.001	0	36.1001	42132216	G>A	20	none	rs28588594
barcode17_pass_select_sorted	CYP2D6	1	*36.ALDY/*49	36.1001;49.001	1	49.001	42126610	C>G	12	S486T	rs1135840
barcode17_pass_select_sorted	CYP2D6	1	*36.ALDY/*49	36.1001;49.001	1	49.001	42127208	T>C	16	none	rs2004511
barcode17_pass_select_sorted	CYP2D6	1	*36.ALDY/*49	36.1001;49.001	1	49.001	42127406	T>G	16	none	rs1985842
barcode17_pass_select_sorted	CYP2D6	1	*36.ALDY/*49	36.1001;49.001	1	49.001	42128693	T>C	20	none	rs2267447
barcode17_pass_select_sorted	CYP2D6	1	*36.ALDY/*49	36.1001;49.001	1	49.001	42129129	C>G	22	none	rs1058164
barcode17_pass_select_sorted	CYP2D6	1	*36.ALDY/*49	36.1001;49.001	1	49.001	42129179	A>T	12	F120I	rs1135822
barcode17_pass_select_sorted	CYP2D6	1	*36.ALDY/*49	36.1001;49.001	1	49.001	42129753	G>A	20	none	rs1081003
barcode17_pass_select_sorted	CYP2D6	1	*36.ALDY/*49	36.1001;49.001	1	49.001	42129949	A>C	19	none	rs28371702
barcode17_pass_select_sorted	CYP2D6	1	*36.ALDY/*49	36.1001;49.001	1	49.001	42130481	C>A	18	none	rs28371699
barcode17_pass_select_sorted	CYP2D6	1	*36.ALDY/*49	36.1001;49.001	1	49.001	42130691	G>A	18	P34S	rs1065852
barcode17_pass_select_sorted	CYP2D6	1	*36.ALDY/*49	36.1001;49.001	1	49.001	42131790	C>T	18	none	rs1080989
barcode17_pass_select_sorted	CYP2D6	1	*36.ALDY/*49	36.1001;49.001	1	49.001	42132216	G>A	20	none	rs28588594
#Sample	Gene	SolutionID	Major	Minor	Copy	Allele	Location	Type	Coverage	Effect	dbSNP	Code	Status
#Solution 1: *5.006, *6.004
barcode17_pass_select_sorted	CYP2E1	1	*5A_7A_1B/*6_7C_1B	5.006;6.004	0	5.006	133526100	G>C	10	5'UTR	rs3813867
barcode17_pass_select_sorted	CYP2E1	1	*5A_7A_1B/*6_7C_1B	5.006;6.004	0	5.006	133526340	C>T	8	5'UTR	rs2031920
barcode17_pass_select_sorted	CYP2E1	1	*5A_7A_1B/*6_7C_1B	5.006;6.004	0	5.006	133527062	T>A	26	5'UTR	rs2070673
barcode17_pass_select_sorted	CYP2E1	1	*5A_7A_1B/*6_7C_1B	5.006;6.004	0	5.006	133535039	T>A	21	intron	rs6413432
barcode17_pass_select_sorted	CYP2E1	1	*5A_7A_1B/*6_7C_1B	5.006;6.004	0	5.006	133537632	G>C	22	none	rs2070676
barcode17_pass_select_sorted	CYP2E1	1	*5A_7A_1B/*6_7C_1B	5.006;6.004	1	6.004	133527043	A>G	19	5'UTR	rs2070672
barcode17_pass_select_sorted	CYP2E1	1	*5A_7A_1B/*6_7C_1B	5.006;6.004	1	6.004	133527062	T>A	26	5'UTR	rs2070673
barcode17_pass_select_sorted	CYP2E1	1	*5A_7A_1B/*6_7C_1B	5.006;6.004	1	6.004	133535039	T>A	21	intron	rs6413432
barcode17_pass_select_sorted	CYP2E1	1	*5A_7A_1B/*6_7C_1B	5.006;6.004	1	6.004	133537632	G>C	22	none	rs2070676
#Sample	Gene	SolutionID	Major	Minor	Copy	Allele	Location	Type	Coverage	Effect	dbSNP	Code	Status
#Solution 1: *(1.001 +rs75405062), *1.001
barcode17_pass_select_sorted	CYP2F1	1	*1/*1+rs75405062	1.001;1.001	0	1.001	41122108	G>C	7	Q266H	rs75405062
barcode17_pass_select_sorted	CYP2F1	1	*1/*1+rs75405062	1.001;1.001	1	1.001
#Sample	Gene	SolutionID	Major	Minor	Copy	Allele	Location	Type	Coverage	Effect	dbSNP	Code	Status
#Solution 1: *1.001, *1.001
barcode17_pass_select_sorted	CYP2J2	1	*1/*1	1.001;1.001	0	1.001
barcode17_pass_select_sorted	CYP2J2	1	*1/*1	1.001;1.001	1	1.001
#Sample	Gene	SolutionID	Major	Minor	Copy	Allele	Location	Type	Coverage	Effect	dbSNP	Code	Status
#Solution 1: *1.001, *1.001
barcode17_pass_select_sorted	CYP2R1	1	*1/*1	1.001;1.001	0	1.001
barcode17_pass_select_sorted	CYP2R1	1	*1/*1	1.001;1.001	1	1.001
#Sample	Gene	SolutionID	Major	Minor	Copy	Allele	Location	Type	Coverage	Effect	dbSNP	Code	Status
#Solution 1: *1.002, *1.002
barcode17_pass_select_sorted	CYP3A4	1	*1/*1	1.002;1.002	0	1.002	99784472	C>T	20	none	rs2740574
barcode17_pass_select_sorted	CYP3A4	1	*1/*1	1.002;1.002	1	1.002	99784472	C>T	20	none	rs2740574
#Sample	Gene	SolutionID	Major	Minor	Copy	Allele	Location	Type	Coverage	Effect	dbSNP	Code	Status
#Solution 1: *1.001, *1.001
barcode17_pass_select_sorted	CYP3A43	1	*1/*1	1.001;1.001	0	1.001
barcode17_pass_select_sorted	CYP3A43	1	*1/*1	1.001;1.001	1	1.001
#Sample	Gene	SolutionID	Major	Minor	Copy	Allele	Location	Type	Coverage	Effect	dbSNP	Code	Status
#Solution 1: *3.001, *3.001
barcode17_pass_select_sorted	CYP3A5	1	*3/*3	3.001;3.001	0	3.001	99672915	T>C	16	splice defect	rs776746
barcode17_pass_select_sorted	CYP3A5	1	*3/*3	3.001;3.001	1	3.001	99672915	T>C	16	splice defect	rs776746
#Sample	Gene	SolutionID	Major	Minor	Copy	Allele	Location	Type	Coverage	Effect	dbSNP	Code	Status
#Solution 1: *1.001, *1.001
barcode17_pass_select_sorted	CYP3A7	1	*1/*1	1.001;1.001	0	1.001
barcode17_pass_select_sorted	CYP3A7	1	*1/*1	1.001;1.001	1	1.001
#Sample	Gene	SolutionID	Major	Minor	Copy	Allele	Location	Type	Coverage	Effect	dbSNP	Code	Status
#Solution 1: *1.001, *1.001
barcode17_pass_select_sorted	CYP4F2	1	*1/*1	1.001;1.001	0	1.001
barcode17_pass_select_sorted	CYP4F2	1	*1/*1	1.001;1.001	1	1.001
#Sample	Gene	SolutionID	Major	Minor	Copy	Allele	Location	Type	Coverage	Effect	dbSNP	Code	Status
#Solution 1: *1, *9.001
barcode17_pass_select_sorted	DPYD	1	*1/*9	1;9.001	0	1
barcode17_pass_select_sorted	DPYD	1	*1/*9	1;9.001	1	9.001	97883328	A>G	9	C29R	rs1801265
#Sample	Gene	SolutionID	Major	Minor	Copy	Allele	Location	Type	Coverage	Effect	dbSNP	Code	Status
#Solution 1: *B, *B
barcode17_pass_select_sorted	G6PD	1	*B/*B	B;B	0	B
barcode17_pass_select_sorted	G6PD	1	*B/*B	B;B	1	B
#Sample	Gene	SolutionID	Major	Minor	Copy	Allele	Location	Type	Coverage	Effect	dbSNP	Code	Status
#Solution 1:
#Sample	Gene	SolutionID	Major	Minor	Copy	Allele	Location	Type	Coverage	Effect	dbSNP	Code	Status
#Solution 1: *A, *B
barcode17_pass_select_sorted	GSTP1	1	*A/*B	A;B	0	A
barcode17_pass_select_sorted	GSTP1	1	*A/*B	A;B	1	B	67585217	A>G	6	I105V	rs1695
#Sample	Gene	SolutionID	Major	Minor	Copy	Allele	Location	Type	Coverage	Effect	dbSNP	Code	Status
#Solution 1: *C, *C
barcode17_pass_select_sorted	IFNL3	1	*C/*C	C;C	0	C
barcode17_pass_select_sorted	IFNL3	1	*C/*C	C;C	1	C
#Sample	Gene	SolutionID	Major	Minor	Copy	Allele	Location	Type	Coverage	Effect	dbSNP	Code	Status
#Solution 1: *4.001, *10.001
barcode17_pass_select_sorted	NAT1	1	*4/*10	10.001;4.001	0	10.001	18223134	T>A	11	UTR	rs1057126
barcode17_pass_select_sorted	NAT1	1	*4/*10	10.001;4.001	0	10.001	18223141	C>A	11	UTR	rs15561
barcode17_pass_select_sorted	NAT1	1	*4/*10	10.001;4.001	1	4.001
#Sample	Gene	SolutionID	Major	Minor	Copy	Allele	Location	Type	Coverage	Effect	dbSNP	Code	Status
#Solution 1: *4.001, *4.001
barcode17_pass_select_sorted	NAT2	1	*4/*4	4.001;4.001	0	4.001
barcode17_pass_select_sorted	NAT2	1	*4/*4	4.001;4.001	1	4.001
#Sample	Gene	SolutionID	Major	Minor	Copy	Allele	Location	Type	Coverage	Effect	dbSNP	Code	Status
#Solution 1: *1.001, *2.001
barcode17_pass_select_sorted	NUDT15	1	*1/*2	1.001;2.001	0	1.001
barcode17_pass_select_sorted	NUDT15	1	*1/*2	1.001;2.001	1	2.001	48037800	insGAGTCG	29	V18_V19insGV	rs746071566
barcode17_pass_select_sorted	NUDT15	1	*1/*2	1.001;2.001	1	2.001	48045718	C>T	8	R139C	rs116855232
#Sample	Gene	SolutionID	Major	Minor	Copy	Allele	Location	Type	Coverage	Effect	dbSNP	Code	Status
#Solution 1: *37.001, *37.003
barcode17_pass_select_sorted	SLCO1B1	1	*37/*37	37.001;37.003	0	37.001	21176803	A>G	23	N130D	rs2306283
barcode17_pass_select_sorted	SLCO1B1	1	*37/*37	37.001;37.003	1	37.003	21176803	A>G	23	N130D	rs2306283
barcode17_pass_select_sorted	SLCO1B1	1	*37/*37	37.001;37.003	1	37.003	21178690	C>T	10	none	rs2291075
barcode17_pass_select_sorted	SLCO1B1	1	*37/*37	37.001;37.003	1	37.003	21239355	T>C	15	none	rs4149085
#Sample	Gene	SolutionID	Major	Minor	Copy	Allele	Location	Type	Coverage	Effect	dbSNP	Code	Status
#Solution 1: *1.001, *1.001
barcode17_pass_select_sorted	TPMT	1	*1/*1	1.001;1.001	0	1.001
barcode17_pass_select_sorted	TPMT	1	*1/*1	1.001;1.001	1	1.001
#Sample	Gene	SolutionID	Major	Minor	Copy	Allele	Location	Type	Coverage	Effect	dbSNP	Code	Status
#Solution 1: *6, *(60 +rs3755319)
barcode17_pass_select_sorted	UGT1A1	1	*6/*60+rs3755319	6;60	0	6	233760497	G>A	8	G71R	rs4148323
barcode17_pass_select_sorted	UGT1A1	1	*6/*60+rs3755319	6;60	1	60	233757012	T>G	8	5'UTR	rs4124874
barcode17_pass_select_sorted	UGT1A1	1	*6/*60+rs3755319	6;60	1	60	233758935	A>C	6	5'UTR	rs3755319
#Sample	Gene	SolutionID	Major	Minor	Copy	Allele	Location	Type	Coverage	Effect	dbSNP	Code	Status
#Solution 1: *1a, *2a
barcode17_pass_select_sorted	UGT2B7	1	*1a/*2a	1a;2a	0	1a	69094668	C>G	9	5'UTR	rs6600879
barcode17_pass_select_sorted	UGT2B7	1	*1a/*2a	1a;2a	0	1a	69094761	T>A	10	5'UTR	rs6600880
barcode17_pass_select_sorted	UGT2B7	1	*1a/*2a	1a;2a	0	1a	69094836	C>T	11	5'UTR	rs4554144
barcode17_pass_select_sorted	UGT2B7	1	*1a/*2a	1a;2a	0	1a	69095408	T>C	11	5'UTR	rs11940316
barcode17_pass_select_sorted	UGT2B7	1	*1a/*2a	1a;2a	0	1a	69095620	G>A	9	5'UTR	rs7438135
barcode17_pass_select_sorted	UGT2B7	1	*1a/*2a	1a;2a	0	1a	69096193	A>G	9	5'UTR	rs7662029
barcode17_pass_select_sorted	UGT2B7	1	*1a/*2a	1a;2a	0	1a	69096359	T>C	8	5'UTR	rs7668258
barcode17_pass_select_sorted	UGT2B7	1	*1a/*2a	1a;2a	0	1a	69098619	T>C	13	Y268H	rs7439366
barcode17_pass_select_sorted	UGT2B7	1	*1a/*2a	1a;2a	1	2a
#Sample	Gene	SolutionID	Major	Minor	Copy	Allele	Location	Type	Coverage	Effect	dbSNP	Code	Status
#Solution 1: *H1, *H1
barcode17_pass_select_sorted	VKORC1	1	*H1/*H1	H1;H1	0	H1	31092474	G>A	10	Intron	rs2359612
barcode17_pass_select_sorted	VKORC1	1	*H1/*H1	H1;H1	0	H1	31093187	C>G	15	Intron	rs8050894
barcode17_pass_select_sorted	VKORC1	1	*H1/*H1	H1;H1	0	H1	31093556	G>A	20	Intron	rs9934438
barcode17_pass_select_sorted	VKORC1	1	*H1/*H1	H1;H1	0	H1	31096367	C>T	19	5' region	rs9923231
barcode17_pass_select_sorted	VKORC1	1	*H1/*H1	H1;H1	0	H1	31099659	A>G	12	none	rs7196161
barcode17_pass_select_sorted	VKORC1	1	*H1/*H1	H1;H1	1	H1	31092474	G>A	10	Intron	rs2359612
barcode17_pass_select_sorted	VKORC1	1	*H1/*H1	H1;H1	1	H1	31093187	C>G	15	Intron	rs8050894
barcode17_pass_select_sorted	VKORC1	1	*H1/*H1	H1;H1	1	H1	31093556	G>A	20	Intron	rs9934438
barcode17_pass_select_sorted	VKORC1	1	*H1/*H1	H1;H1	1	H1	31096367	C>T	19	5' region	rs9923231
barcode17_pass_select_sorted	VKORC1	1	*H1/*H1	H1;H1	1	H1	31099659	A>G	12	none	rs7196161

## Sheet: HG00190_R10.4.1_AldyCalls
Supplementary Table S7 Output of Aldy v4.4 on the HG01190_R10.4.1 sample. Please refer to the main text for the validated calls.
#Sample	Gene	SolutionID	Major	Minor	Copy	Allele	Location	Type	Coverage	Effect	dbSNP	Code	Status
#Solution 1: *WT, *WT
HG01190_pass_select_sorted	CFTR	1	*WT/*WT	WT;WT	0	WT
HG01190_pass_select_sorted	CFTR	1	*WT/*WT	WT;WT	1	WT
#Sample	Gene	SolutionID	Major	Minor	Copy	Allele	Location	Type	Coverage	Effect	dbSNP	Code	Status
#Solution 1: *(Met +rs174699 +rs165599 +rs165728), *(ValC +rs2239393 +rs174699 +rs9332377 +rs165728)
HG01190_pass_select_sorted	COMT	1	*Met/*ValC	Met;ValC	0	Met	19962711	C>T	22	H62=	rs4633
HG01190_pass_select_sorted	COMT	1	*Met/*ValC	Met;ValC	0	Met	19963747	G>A	19	V158M	rs4680
HG01190_pass_select_sorted	COMT	1	*Met/*ValC	Met;ValC	0	Met	19966934	C>T	28	none	rs174699
HG01190_pass_select_sorted	COMT	1	*Met/*ValC	Met;ValC	0	Met	19969257	G>A	21	none	rs165599
HG01190_pass_select_sorted	COMT	1	*Met/*ValC	Met;ValC	0	Met	19969499	C>T	29	none	rs165728
HG01190_pass_select_sorted	COMT	1	*Met/*ValC	Met;ValC	1	ValC	19962428	A>G	13	SolublePromoter	rs6269
HG01190_pass_select_sorted	COMT	1	*Met/*ValC	Met;ValC	1	ValC	19962904	A>G	13	none	rs2239393
HG01190_pass_select_sorted	COMT	1	*Met/*ValC	Met;ValC	1	ValC	19966934	C>T	28	none	rs174699
HG01190_pass_select_sorted	COMT	1	*Met/*ValC	Met;ValC	1	ValC	19968168	C>T	11	none	rs9332377
HG01190_pass_select_sorted	COMT	1	*Met/*ValC	Met;ValC	1	ValC	19969499	C>T	29	none	rs165728
#Sample	Gene	SolutionID	Major	Minor	Copy	Allele	Location	Type	Coverage	Effect	dbSNP	Code	Status
#Solution 1: *1.001, *1.001
HG01190_pass_select_sorted	CYP1A1	1	*1/*1	1.001;1.001	0	1.001
HG01190_pass_select_sorted	CYP1A1	1	*1/*1	1.001;1.001	1	1.001
#Sample	Gene	SolutionID	Major	Minor	Copy	Allele	Location	Type	Coverage	Effect	dbSNP	Code	Status
#Solution 1: *1.002, *1.002
HG01190_pass_select_sorted	CYP1A2	1	*1/*1	1.002;1.002	0	1.002	74755084	T>C	35	none	rs2470890
HG01190_pass_select_sorted	CYP1A2	1	*1/*1	1.002;1.002	1	1.002	74755084	T>C	35	none	rs2470890
#Sample	Gene	SolutionID	Major	Minor	Copy	Allele	Location	Type	Coverage	Effect	dbSNP	Code	Status
#Solution 1: *1.001, *1.001
HG01190_pass_select_sorted	CYP2A13	1	*1/*1	1.001;1.001	0	1.001
HG01190_pass_select_sorted	CYP2A13	1	*1/*1	1.001;1.001	1	1.001
#Sample	Gene	SolutionID	Major	Minor	Copy	Allele	Location	Type	Coverage	Effect	dbSNP	Code	Status
#Solution 1: *(1.001 +rs72549443), *1.001, *(1.003 +rs7248240), *(12#1.001 +rs56113850 +rs2388868 +rs8192725)
HG01190_pass_select_sorted	CYP2A6	1	*1+*1+*1/*12	1.001;1.003;12#1.001;1.001	0	1.001	40846352	delT	3	none	rs72549443
HG01190_pass_select_sorted	CYP2A6	1	*1+*1+*1/*12	1.001;1.003;12#1.001;1.001	1	1.003	40843734	G>C	5	none	rs7248240
HG01190_pass_select_sorted	CYP2A6	1	*1+*1+*1/*12	1.001;1.003;12#1.001;1.001	1	1.003	40850375	T>C	9	none	rs1137115
HG01190_pass_select_sorted	CYP2A6	1	*1+*1+*1/*12	1.001;1.003;12#1.001;1.001	1	1.003	40851438	T>C	7	none	rs4803381
HG01190_pass_select_sorted	CYP2A6	1	*1+*1+*1/*12	1.001;1.003;12#1.001;1.001	2	12#1.001	40847201	T>C	7	none	rs56113850
HG01190_pass_select_sorted	CYP2A6	1	*1+*1+*1/*12	1.001;1.003;12#1.001;1.001	2	12#1.001	40847943	C>T	12	none	rs2388868
HG01190_pass_select_sorted	CYP2A6	1	*1+*1+*1/*12	1.001;1.003;12#1.001;1.001	2	12#1.001	40848806	A>G	9	none	rs8192725
HG01190_pass_select_sorted	CYP2A6	1	*1+*1+*1/*12	1.001;1.003;12#1.001;1.001	3	1.001
#Sample	Gene	SolutionID	Major	Minor	Copy	Allele	Location	Type	Coverage	Effect	dbSNP	Code	Status
#Solution 1: *(1.008 +rs3181842 +rs7246465 +rs707265), *5.001
HG01190_pass_select_sorted	CYP2B6	1	*1/*5	1.008;5.001	0	1.008	40988985	T>C	17	none	rs7254579
HG01190_pass_select_sorted	CYP2B6	1	*1/*5	1.008;5.001	0	1.008	40989527	A>G	12	none	rs3760657
HG01190_pass_select_sorted	CYP2B6	1	*1/*5	1.008;5.001	0	1.008	40990119	C>G	9	none	rs4802100
HG01190_pass_select_sorted	CYP2B6	1	*1/*5	1.008;5.001	0	1.008	40990555	T>C	13	none	rs4802101
HG01190_pass_select_sorted	CYP2B6	1	*1/*5	1.008;5.001	0	1.008	41017110	C>T	20	none	rs3181842
HG01190_pass_select_sorted	CYP2B6	1	*1/*5	1.008;5.001	0	1.008	41017397	T>C	19	none	rs7246465
HG01190_pass_select_sorted	CYP2B6	1	*1/*5	1.008;5.001	0	1.008	41018181	A>G	18	none	rs707265
HG01190_pass_select_sorted	CYP2B6	1	*1/*5	1.008;5.001	1	5.001	41016809	C>T	17	R487C	rs3211371
#Sample	Gene	SolutionID	Major	Minor	Copy	Allele	Location	Type	Coverage	Effect	dbSNP	Code	Status
#Solution 1: *1.002, *2.011
HG01190_pass_select_sorted	CYP2C19	1	*1/*2	1.002;2.011	0	1.002	94762803	C>T	35	none	rs17885098
HG01190_pass_select_sorted	CYP2C19	1	*1/*2	1.002;2.011	0	1.002	94842865	A>G	36	I331V	rs3758581
HG01190_pass_select_sorted	CYP2C19	1	*1/*2	1.002;2.011	1	2.011	94762607	T>C	14	none	rs4986894
HG01190_pass_select_sorted	CYP2C19	1	*1/*2	1.002;2.011	1	2.011	94762803	C>T	35	none	rs17885098
HG01190_pass_select_sorted	CYP2C19	1	*1/*2	1.002;2.011	1	2.011	94775366	A>G	11	splice defect	rs12769205
HG01190_pass_select_sorted	CYP2C19	1	*1/*2	1.002;2.011	1	2.011	94781858	G>A	10	splice defect	rs4244285
HG01190_pass_select_sorted	CYP2C19	1	*1/*2	1.002;2.011	1	2.011	94842864	C>T	20	none	rs3758580
HG01190_pass_select_sorted	CYP2C19	1	*1/*2	1.002;2.011	1	2.011	94842865	A>G	36	I331V	rs3758581
#Sample	Gene	SolutionID	Major	Minor	Copy	Allele	Location	Type	Coverage	Effect	dbSNP	Code	Status
#Solution 1: *1.006, *3.002
HG01190_pass_select_sorted	CYP2C8	1	*1/*3	1.006;3.002	0	1.006	95037103	G>A	16	none	rs1058932
HG01190_pass_select_sorted	CYP2C8	1	*1/*3	1.006;3.002	0	1.006	95069771	A>C	17	none	rs17110453
HG01190_pass_select_sorted	CYP2C8	1	*1/*3	1.006;3.002	0	1.006	95069812	G>A	40	none	rs7912549
HG01190_pass_select_sorted	CYP2C8	1	*1/*3	1.006;3.002	1	3.002	95038991	T>C	16	K399R	rs10509681
HG01190_pass_select_sorted	CYP2C8	1	*1/*3	1.006;3.002	1	3.002	95067272	C>T	20	R139K	rs11572080
HG01190_pass_select_sorted	CYP2C8	1	*1/*3	1.006;3.002	1	3.002	95069812	G>A	40	none	rs7912549
#Sample	Gene	SolutionID	Major	Minor	Copy	Allele	Location	Type	Coverage	Effect	dbSNP	Code	Status
#Solution 1: *1.002, *61.002
HG01190_pass_select_sorted	CYP2C9	1	*1/*61	1.002;61.002	0	1.002	94937494	T>C	30	none	rs4918758
HG01190_pass_select_sorted	CYP2C9	1	*1/*61	1.002;61.002	1	61.002	94937494	T>C	30	none	rs4918758
HG01190_pass_select_sorted	CYP2C9	1	*1/*61	1.002;61.002	1	61.002	94937586	A>G	14	none	rs4917636
HG01190_pass_select_sorted	CYP2C9	1	*1/*61	1.002;61.002	1	61.002	94938062	G>T	13	none	rs9332100
HG01190_pass_select_sorted	CYP2C9	1	*1/*61	1.002;61.002	1	61.002	94938197	T>A	10	none	rs9332101
HG01190_pass_select_sorted	CYP2C9	1	*1/*61	1.002;61.002	1	61.002	94938198	C>A	10	none	rs9332102
HG01190_pass_select_sorted	CYP2C9	1	*1/*61	1.002;61.002	1	61.002	94942289	C>T	9	R144C	rs1799853
HG01190_pass_select_sorted	CYP2C9	1	*1/*61	1.002;61.002	1	61.002	94988924	A>G	14	N457S	rs202201137
#Sample	Gene	SolutionID	Major	Minor	Copy	Allele	Location	Type	Coverage	Effect	dbSNP	Code	Status
#Solution 1: *(4.007 +rs28371738 +rs2004511 +rs1985842 +rs2267447 +rs28371702 +rs28371701 +rs28371699 +rs1080989 +rs28588594), *(4.021 +rs28371735), *(82.001 +rs1135840 +rs1135838 +rs1135837 +rs1135835 +rs1135833 +rs2004511 +rs1985842 +rs1135829 +rs1135828 +rs77913725 +rs17002853 +rs2267447 +rs1135826 +rs1135825 +rs1135824 +rs1135823 +rs1135822 +rs28371702 +rs28371701 +rs28371699 +rs1065852 +rs10…
HG01190_pass_select_sorted	CYP2D6	1	*4.021+rs28371735+*4G/*82+rs1135840+rs1135838+rs1135837+rs1135835+rs1135833+rs1135829+rs1135828+rs77913725+rs17002853+rs1135826+rs1135825+rs1135824+rs1135823+rs1135822+rs1065852	4.021;4.007;82.001	0	4.021	42126389	G>A	18	none	rs28371738
HG01190_pass_select_sorted	CYP2D6	1	*4.021+rs28371735+*4G/*82+rs1135840+rs1135838+rs1135837+rs1135835+rs1135833+rs1135829+rs1135828+rs77913725+rs17002853+rs1135826+rs1135825+rs1135824+rs1135823+rs1135822+rs1065852	4.021;4.007;82.001	0	4.021	42126610	C>G	20	S486T	rs1135840
HG01190_pass_select_sorted	CYP2D6	1	*4.021+rs28371735+*4G/*82+rs1135840+rs1135838+rs1135837+rs1135835+rs1135833+rs1135829+rs1135828+rs77913725+rs17002853+rs1135826+rs1135825+rs1135824+rs1135823+rs1135822+rs1065852	4.021;4.007;82.001	0	4.021	42126634	TG>GA	5	H478Y	rs28371735
HG01190_pass_select_sorted	CYP2D6	1	*4.021+rs28371735+*4G/*82+rs1135840+rs1135838+rs1135837+rs1135835+rs1135833+rs1135829+rs1135828+rs77913725+rs17002853+rs1135826+rs1135825+rs1135824+rs1135823+rs1135822+rs1065852	4.021;4.007;82.001	0	4.021	42127208	T>C	19	none	rs2004511
HG01190_pass_select_sorted	CYP2D6	1	*4.021+rs28371735+*4G/*82+rs1135840+rs1135838+rs1135837+rs1135835+rs1135833+rs1135829+rs1135828+rs77913725+rs17002853+rs1135826+rs1135825+rs1135824+rs1135823+rs1135822+rs1065852	4.021;4.007;82.001	0	4.021	42127406	T>G	19	none	rs1985842
HG01190_pass_select_sorted	CYP2D6	1	*4.021+rs28371735+*4G/*82+rs1135840+rs1135838+rs1135837+rs1135835+rs1135833+rs1135829+rs1135828+rs77913725+rs17002853+rs1135826+rs1135825+rs1135824+rs1135823+rs1135822+rs1065852	4.021;4.007;82.001	0	4.021	42127525	C>T	5	R365H	rs1058172
HG01190_pass_select_sorted	CYP2D6	1	*4.021+rs28371735+*4G/*82+rs1135840+rs1135838+rs1135837+rs1135835+rs1135833+rs1135829+rs1135828+rs77913725+rs17002853+rs1135826+rs1135825+rs1135824+rs1135823+rs1135822+rs1065852	4.021;4.007;82.001	0	4.021	42128693	T>C	21	none	rs2267447
HG01190_pass_select_sorted	CYP2D6	1	*4.021+rs28371735+*4G/*82+rs1135840+rs1135838+rs1135837+rs1135835+rs1135833+rs1135829+rs1135828+rs77913725+rs17002853+rs1135826+rs1135825+rs1135824+rs1135823+rs1135822+rs1065852	4.021;4.007;82.001	0	4.021	42128944	C>T	15	splice defect	rs3892097
HG01190_pass_select_sorted	CYP2D6	1	*4.021+rs28371735+*4G/*82+rs1135840+rs1135838+rs1135837+rs1135835+rs1135833+rs1135829+rs1135828+rs77913725+rs17002853+rs1135826+rs1135825+rs1135824+rs1135823+rs1135822+rs1065852	4.021;4.007;82.001	0	4.021	42129129	C>G	15	none	rs1058164
HG01190_pass_select_sorted	CYP2D6	1	*4.021+rs28371735+*4G/*82+rs1135840+rs1135838+rs1135837+rs1135835+rs1135833+rs1135829+rs1135828+rs77913725+rs17002853+rs1135826+rs1135825+rs1135824+rs1135823+rs1135822+rs1065852	4.021;4.007;82.001	0	4.021	42129795	G>C	20	none	rs28371705
HG01190_pass_select_sorted	CYP2D6	1	*4.021+rs28371735+*4G/*82+rs1135840+rs1135838+rs1135837+rs1135835+rs1135833+rs1135829+rs1135828+rs77913725+rs17002853+rs1135826+rs1135825+rs1135824+rs1135823+rs1135822+rs1065852	4.021;4.007;82.001	0	4.021	42129808	T>C	20	H94R	rs28371704
HG01190_pass_select_sorted	CYP2D6	1	*4.021+rs28371735+*4G/*82+rs1135840+rs1135838+rs1135837+rs1135835+rs1135833+rs1135829+rs1135828+rs77913725+rs17002853+rs1135826+rs1135825+rs1135824+rs1135823+rs1135822+rs1065852	4.021;4.007;82.001	0	4.021	42129818	G>T	20	L91M	rs28371703
HG01190_pass_select_sorted	CYP2D6	1	*4.021+rs28371735+*4G/*82+rs1135840+rs1135838+rs1135837+rs1135835+rs1135833+rs1135829+rs1135828+rs77913725+rs17002853+rs1135826+rs1135825+rs1135824+rs1135823+rs1135822+rs1065852	4.021;4.007;82.001	0	4.021	42129949	A>C	17	none	rs28371702
HG01190_pass_select_sorted	CYP2D6	1	*4.021+rs28371735+*4G/*82+rs1135840+rs1135838+rs1135837+rs1135835+rs1135833+rs1135829+rs1135828+rs77913725+rs17002853+rs1135826+rs1135825+rs1135824+rs1135823+rs1135822+rs1065852	4.021;4.007;82.001	0	4.021	42130046	G>C	17	none	rs28371701
HG01190_pass_select_sorted	CYP2D6	1	*4.021+rs28371735+*4G/*82+rs1135840+rs1135838+rs1135837+rs1135835+rs1135833+rs1135829+rs1135828+rs77913725+rs17002853+rs1135826+rs1135825+rs1135824+rs1135823+rs1135822+rs1065852	4.021;4.007;82.001	0	4.021	42130481	C>A	20	none	rs28371699
HG01190_pass_select_sorted	CYP2D6	1	*4.021+rs28371735+*4G/*82+rs1135840+rs1135838+rs1135837+rs1135835+rs1135833+rs1135829+rs1135828+rs77913725+rs17002853+rs1135826+rs1135825+rs1135824+rs1135823+rs1135822+rs1065852	4.021;4.007;82.001	0	4.021	42130691	G>A	19	P34S	rs1065852
HG01190_pass_select_sorted	CYP2D6	1	*4.021+rs28371735+*4G/*82+rs1135840+rs1135838+rs1135837+rs1135835+rs1135833+rs1135829+rs1135828+rs77913725+rs17002853+rs1135826+rs1135825+rs1135824+rs1135823+rs1135822+rs1065852	4.021;4.007;82.001	0	4.021	42131790	C>T	24	none	rs1080989
HG01190_pass_select_sorted	CYP2D6	1	*4.021+rs28371735+*4G/*82+rs1135840+rs1135838+rs1135837+rs1135835+rs1135833+rs1135829+rs1135828+rs77913725+rs17002853+rs1135826+rs1135825+rs1135824+rs1135823+rs1135822+rs1065852	4.021;4.007;82.001	0	4.021	42132025	T>C	10	none	rs28735595
HG01190_pass_select_sorted	CYP2D6	1	*4.021+rs28371735+*4G/*82+rs1135840+rs1135838+rs1135837+rs1135835+rs1135833+rs1135829+rs1135828+rs77913725+rs17002853+rs1135826+rs1135825+rs1135824+rs1135823+rs1135822+rs1065852	4.021;4.007;82.001	0	4.021	42132216	G>A	26	none	rs28588594
HG01190_pass_select_sorted	CYP2D6	1	*4.021+rs28371735+*4G/*82+rs1135840+rs1135838+rs1135837+rs1135835+rs1135833+rs1135829+rs1135828+rs77913725+rs17002853+rs1135826+rs1135825+rs1135824+rs1135823+rs1135822+rs1065852	4.021;4.007;82.001	1	4.007	42126389	G>A	18	none	rs28371738
HG01190_pass_select_sorted	CYP2D6	1	*4.021+rs28371735+*4G/*82+rs1135840+rs1135838+rs1135837+rs1135835+rs1135833+rs1135829+rs1135828+rs77913725+rs17002853+rs1135826+rs1135825+rs1135824+rs1135823+rs1135822+rs1065852	4.021;4.007;82.001	1	4.007	42126610	C>G	20	S486T	rs1135840
HG01190_pass_select_sorted	CYP2D6	1	*4.021+rs28371735+*4G/*82+rs1135840+rs1135838+rs1135837+rs1135835+rs1135833+rs1135829+rs1135828+rs77913725+rs17002853+rs1135826+rs1135825+rs1135824+rs1135823+rs1135822+rs1065852	4.021;4.007;82.001	1	4.007	42127208	T>C	19	none	rs2004511
HG01190_pass_select_sorted	CYP2D6	1	*4.021+rs28371735+*4G/*82+rs1135840+rs1135838+rs1135837+rs1135835+rs1135833+rs1135829+rs1135828+rs77913725+rs17002853+rs1135826+rs1135825+rs1135824+rs1135823+rs1135822+rs1065852	4.021;4.007;82.001	1	4.007	42127406	T>G	19	none	rs1985842
HG01190_pass_select_sorted	CYP2D6	1	*4.021+rs28371735+*4G/*82+rs1135840+rs1135838+rs1135837+rs1135835+rs1135833+rs1135829+rs1135828+rs77913725+rs17002853+rs1135826+rs1135825+rs1135824+rs1135823+rs1135822+rs1065852	4.021;4.007;82.001	1	4.007	42127852	G>A	5	P325L	rs140513104
HG01190_pass_select_sorted	CYP2D6	1	*4.021+rs28371735+*4G/*82+rs1135840+rs1135838+rs1135837+rs1135835+rs1135833+rs1135829+rs1135828+rs77913725+rs17002853+rs1135826+rs1135825+rs1135824+rs1135823+rs1135822+rs1065852	4.021;4.007;82.001	1	4.007	42128693	T>C	21	none	rs2267447
HG01190_pass_select_sorted	CYP2D6	1	*4.021+rs28371735+*4G/*82+rs1135840+rs1135838+rs1135837+rs1135835+rs1135833+rs1135829+rs1135828+rs77913725+rs17002853+rs1135826+rs1135825+rs1135824+rs1135823+rs1135822+rs1065852	4.021;4.007;82.001	1	4.007	42128944	C>T	15	splice defect	rs3892097
HG01190_pass_select_sorted	CYP2D6	1	*4.021+rs28371735+*4G/*82+rs1135840+rs1135838+rs1135837+rs1135835+rs1135833+rs1135829+rs1135828+rs77913725+rs17002853+rs1135826+rs1135825+rs1135824+rs1135823+rs1135822+rs1065852	4.021;4.007;82.001	1	4.007	42129129	C>G	15	none	rs1058164
HG01190_pass_select_sorted	CYP2D6	1	*4.021+rs28371735+*4G/*82+rs1135840+rs1135838+rs1135837+rs1135835+rs1135833+rs1135829+rs1135828+rs77913725+rs17002853+rs1135826+rs1135825+rs1135824+rs1135823+rs1135822+rs1065852	4.021;4.007;82.001	1	4.007	42129795	G>C	20	none	rs28371705
HG01190_pass_select_sorted	CYP2D6	1	*4.021+rs28371735+*4G/*82+rs1135840+rs1135838+rs1135837+rs1135835+rs1135833+rs1135829+rs1135828+rs77913725+rs17002853+rs1135826+rs1135825+rs1135824+rs1135823+rs1135822+rs1065852	4.021;4.007;82.001	1	4.007	42129808	T>C	20	H94R	rs28371704
HG01190_pass_select_sorted	CYP2D6	1	*4.021+rs28371735+*4G/*82+rs1135840+rs1135838+rs1135837+rs1135835+rs1135833+rs1135829+rs1135828+rs77913725+rs17002853+rs1135826+rs1135825+rs1135824+rs1135823+rs1135822+rs1065852	4.021;4.007;82.001	1	4.007	42129818	G>T	20	L91M	rs28371703
HG01190_pass_select_sorted	CYP2D6	1	*4.021+rs28371735+*4G/*82+rs1135840+rs1135838+rs1135837+rs1135835+rs1135833+rs1135829+rs1135828+rs77913725+rs17002853+rs1135826+rs1135825+rs1135824+rs1135823+rs1135822+rs1065852	4.021;4.007;82.001	1	4.007	42129949	A>C	17	none	rs28371702
HG01190_pass_select_sorted	CYP2D6	1	*4.021+rs28371735+*4G/*82+rs1135840+rs1135838+rs1135837+rs1135835+rs1135833+rs1135829+rs1135828+rs77913725+rs17002853+rs1135826+rs1135825+rs1135824+rs1135823+rs1135822+rs1065852	4.021;4.007;82.001	1	4.007	42130046	G>C	17	none	rs28371701
HG01190_pass_select_sorted	CYP2D6	1	*4.021+rs28371735+*4G/*82+rs1135840+rs1135838+rs1135837+rs1135835+rs1135833+rs1135829+rs1135828+rs77913725+rs17002853+rs1135826+rs1135825+rs1135824+rs1135823+rs1135822+rs1065852	4.021;4.007;82.001	1	4.007	42130481	C>A	20	none	rs28371699
HG01190_pass_select_sorted	CYP2D6	1	*4.021+rs28371735+*4G/*82+rs1135840+rs1135838+rs1135837+rs1135835+rs1135833+rs1135829+rs1135828+rs77913725+rs17002853+rs1135826+rs1135825+rs1135824+rs1135823+rs1135822+rs1065852	4.021;4.007;82.001	1	4.007	42130691	G>A	19	P34S	rs1065852
HG01190_pass_select_sorted	CYP2D6	1	*4.021+rs28371735+*4G/*82+rs1135840+rs1135838+rs1135837+rs1135835+rs1135833+rs1135829+rs1135828+rs77913725+rs17002853+rs1135826+rs1135825+rs1135824+rs1135823+rs1135822+rs1065852	4.021;4.007;82.001	1	4.007	42131790	C>T	24	none	rs1080989
HG01190_pass_select_sorted	CYP2D6	1	*4.021+rs28371735+*4G/*82+rs1135840+rs1135838+rs1135837+rs1135835+rs1135833+rs1135829+rs1135828+rs77913725+rs17002853+rs1135826+rs1135825+rs1135824+rs1135823+rs1135822+rs1065852	4.021;4.007;82.001	1	4.007	42132216	G>A	26	none	rs28588594
HG01190_pass_select_sorted	CYP2D6	1	*4.021+rs28371735+*4G/*82+rs1135840+rs1135838+rs1135837+rs1135835+rs1135833+rs1135829+rs1135828+rs77913725+rs17002853+rs1135826+rs1135825+rs1135824+rs1135823+rs1135822+rs1065852	4.021;4.007;82.001	2	82.001	42126610	C>G	20	S486T	rs1135840
HG01190_pass_select_sorted	CYP2D6	1	*4.021+rs28371735+*4G/*82+rs1135840+rs1135838+rs1135837+rs1135835+rs1135833+rs1135829+rs1135828+rs77913725+rs17002853+rs1135826+rs1135825+rs1135824+rs1135823+rs1135822+rs1065852	4.021;4.007;82.001	2	82.001	42126626	A>C	5	F481V	rs1135838
HG01190_pass_select_sorted	CYP2D6	1	*4.021+rs28371735+*4G/*82+rs1135840+rs1135838+rs1135837+rs1135835+rs1135833+rs1135829+rs1135828+rs77913725+rs17002853+rs1135826+rs1135825+rs1135824+rs1135823+rs1135822+rs1065852	4.021;4.007;82.001	2	82.001	42126632	C>G	5	G479R	rs1135837
HG01190_pass_select_sorted	CYP2D6	1	*4.021+rs28371735+*4G/*82+rs1135840+rs1135838+rs1135837+rs1135835+rs1135833+rs1135829+rs1135828+rs77913725+rs17002853+rs1135826+rs1135825+rs1135824+rs1135823+rs1135822+rs1065852	4.021;4.007;82.001	2	82.001	42126659	T>C	5	T470A	rs1135835
HG01190_pass_select_sorted	CYP2D6	1	*4.021+rs28371735+*4G/*82+rs1135840+rs1135838+rs1135837+rs1135835+rs1135833+rs1135829+rs1135828+rs77913725+rs17002853+rs1135826+rs1135825+rs1135824+rs1135823+rs1135822+rs1065852	4.021;4.007;82.001	2	82.001	42126662	G>C	5	P469A	rs1135833
HG01190_pass_select_sorted	CYP2D6	1	*4.021+rs28371735+*4G/*82+rs1135840+rs1135838+rs1135837+rs1135835+rs1135833+rs1135829+rs1135828+rs77913725+rs17002853+rs1135826+rs1135825+rs1135824+rs1135823+rs1135822+rs1065852	4.021;4.007;82.001	2	82.001	42127208	T>C	19	none	rs2004511
HG01190_pass_select_sorted	CYP2D6	1	*4.021+rs28371735+*4G/*82+rs1135840+rs1135838+rs1135837+rs1135835+rs1135833+rs1135829+rs1135828+rs77913725+rs17002853+rs1135826+rs1135825+rs1135824+rs1135823+rs1135822+rs1065852	4.021;4.007;82.001	2	82.001	42127406	T>G	19	none	rs1985842
HG01190_pass_select_sorted	CYP2D6	1	*4.021+rs28371735+*4G/*82+rs1135840+rs1135838+rs1135837+rs1135835+rs1135833+rs1135829+rs1135828+rs77913725+rs17002853+rs1135826+rs1135825+rs1135824+rs1135823+rs1135822+rs1065852	4.021;4.007;82.001	2	82.001	42127972	T>C	6	N285S	rs1135829
HG01190_pass_select_sorted	CYP2D6	1	*4.021+rs28371735+*4G/*82+rs1135840+rs1135838+rs1135837+rs1135835+rs1135833+rs1135829+rs1135828+rs77913725+rs17002853+rs1135826+rs1135825+rs1135824+rs1135823+rs1135822+rs1065852	4.021;4.007;82.001	2	82.001	42128180	A>T	5	M279K	rs1135828
HG01190_pass_select_sorted	CYP2D6	1	*4.021+rs28371735+*4G/*82+rs1135840+rs1135838+rs1135837+rs1135835+rs1135833+rs1135829+rs1135828+rs77913725+rs17002853+rs1135826+rs1135825+rs1135824+rs1135823+rs1135822+rs1065852	4.021;4.007;82.001	2	82.001	42128184	C>T	4	E278K	rs77913725
HG01190_pass_select_sorted	CYP2D6	1	*4.021+rs28371735+*4G/*82+rs1135840+rs1135838+rs1135837+rs1135835+rs1135833+rs1135829+rs1135828+rs77913725+rs17002853+rs1135826+rs1135825+rs1135824+rs1135823+rs1135822+rs1065852	4.021;4.007;82.001	2	82.001	42128324	A>G	6	L231P	rs17002853
HG01190_pass_select_sorted	CYP2D6	1	*4.021+rs28371735+*4G/*82+rs1135840+rs1135838+rs1135837+rs1135835+rs1135833+rs1135829+rs1135828+rs77913725+rs17002853+rs1135826+rs1135825+rs1135824+rs1135823+rs1135822+rs1065852	4.021;4.007;82.001	2	82.001	42128693	T>C	21	none	rs2267447
HG01190_pass_select_sorted	CYP2D6	1	*4.021+rs28371735+*4G/*82+rs1135840+rs1135838+rs1135837+rs1135835+rs1135833+rs1135829+rs1135828+rs77913725+rs17002853+rs1135826+rs1135825+rs1135824+rs1135823+rs1135822+rs1065852	4.021;4.007;82.001	2	82.001	42129035	A>C	7	S168A	rs1135826
HG01190_pass_select_sorted	CYP2D6	1	*4.021+rs28371735+*4G/*82+rs1135840+rs1135838+rs1135837+rs1135835+rs1135833+rs1135829+rs1135828+rs77913725+rs17002853+rs1135826+rs1135825+rs1135824+rs1135823+rs1135822+rs1065852	4.021;4.007;82.001	2	82.001	42129036	G>T	7	H167Q	rs1135825
HG01190_pass_select_sorted	CYP2D6	1	*4.021+rs28371735+*4G/*82+rs1135840+rs1135838+rs1135837+rs1135835+rs1135833+rs1135829+rs1135828+rs77913725+rs17002853+rs1135826+rs1135825+rs1135824+rs1135823+rs1135822+rs1065852	4.021;4.007;82.001	2	82.001	42129041	T>C	7	N166D	rs1135824
HG01190_pass_select_sorted	CYP2D6	1	*4.021+rs28371735+*4G/*82+rs1135840+rs1135838+rs1135837+rs1135835+rs1135833+rs1135829+rs1135828+rs77913725+rs17002853+rs1135826+rs1135825+rs1135824+rs1135823+rs1135822+rs1065852	4.021;4.007;82.001	2	82.001	42129173	C>A	7	A122S	rs1135823
HG01190_pass_select_sorted	CYP2D6	1	*4.021+rs28371735+*4G/*82+rs1135840+rs1135838+rs1135837+rs1135835+rs1135833+rs1135829+rs1135828+rs77913725+rs17002853+rs1135826+rs1135825+rs1135824+rs1135823+rs1135822+rs1065852	4.021;4.007;82.001	2	82.001	42129179	A>T	6	F120I	rs1135822
HG01190_pass_select_sorted	CYP2D6	1	*4.021+rs28371735+*4G/*82+rs1135840+rs1135838+rs1135837+rs1135835+rs1135833+rs1135829+rs1135828+rs77913725+rs17002853+rs1135826+rs1135825+rs1135824+rs1135823+rs1135822+rs1065852	4.021;4.007;82.001	2	82.001	42129756	A>G	7	none	rs1135821
HG01190_pass_select_sorted	CYP2D6	1	*4.021+rs28371735+*4G/*82+rs1135840+rs1135838+rs1135837+rs1135835+rs1135833+rs1135829+rs1135828+rs77913725+rs17002853+rs1135826+rs1135825+rs1135824+rs1135823+rs1135822+rs1065852	4.021;4.007;82.001	2	82.001	42129764	T>C	7	I109V	rs78459009
HG01190_pass_select_sorted	CYP2D6	1	*4.021+rs28371735+*4G/*82+rs1135840+rs1135838+rs1135837+rs1135835+rs1135833+rs1135829+rs1135828+rs77913725+rs17002853+rs1135826+rs1135825+rs1135824+rs1135823+rs1135822+rs1065852	4.021;4.007;82.001	2	82.001	42129769	GT>TA	6	T107Y	rs74802369
HG01190_pass_select_sorted	CYP2D6	1	*4.021+rs28371735+*4G/*82+rs1135840+rs1135838+rs1135837+rs1135835+rs1135833+rs1135829+rs1135828+rs77913725+rs17002853+rs1135826+rs1135825+rs1135824+rs1135823+rs1135822+rs1065852	4.021;4.007;82.001	2	82.001	42129778	A>G	7	V104A	rs76187628
HG01190_pass_select_sorted	CYP2D6	1	*4.021+rs28371735+*4G/*82+rs1135840+rs1135838+rs1135837+rs1135835+rs1135833+rs1135829+rs1135828+rs77913725+rs17002853+rs1135826+rs1135825+rs1135824+rs1135823+rs1135822+rs1065852	4.021;4.007;82.001	2	82.001	42129795	G>C	20	none	rs28371705
HG01190_pass_select_sorted	CYP2D6	1	*4.021+rs28371735+*4G/*82+rs1135840+rs1135838+rs1135837+rs1135835+rs1135833+rs1135829+rs1135828+rs77913725+rs17002853+rs1135826+rs1135825+rs1135824+rs1135823+rs1135822+rs1065852	4.021;4.007;82.001	2	82.001	42129808	T>C	20	H94R	rs28371704
HG01190_pass_select_sorted	CYP2D6	1	*4.021+rs28371735+*4G/*82+rs1135840+rs1135838+rs1135837+rs1135835+rs1135833+rs1135829+rs1135828+rs77913725+rs17002853+rs1135826+rs1135825+rs1135824+rs1135823+rs1135822+rs1065852	4.021;4.007;82.001	2	82.001	42129818	G>T	20	L91M	rs28371703
HG01190_pass_select_sorted	CYP2D6	1	*4.021+rs28371735+*4G/*82+rs1135840+rs1135838+rs1135837+rs1135835+rs1135833+rs1135829+rs1135828+rs77913725+rs17002853+rs1135826+rs1135825+rs1135824+rs1135823+rs1135822+rs1065852	4.021;4.007;82.001	2	82.001	42129949	A>C	17	none	rs28371702
HG01190_pass_select_sorted	CYP2D6	1	*4.021+rs28371735+*4G/*82+rs1135840+rs1135838+rs1135837+rs1135835+rs1135833+rs1135829+rs1135828+rs77913725+rs17002853+rs1135826+rs1135825+rs1135824+rs1135823+rs1135822+rs1065852	4.021;4.007;82.001	2	82.001	42130046	G>C	17	none	rs28371701
HG01190_pass_select_sorted	CYP2D6	1	*4.021+rs28371735+*4G/*82+rs1135840+rs1135838+rs1135837+rs1135835+rs1135833+rs1135829+rs1135828+rs77913725+rs17002853+rs1135826+rs1135825+rs1135824+rs1135823+rs1135822+rs1065852	4.021;4.007;82.001	2	82.001	42130481	C>A	20	none	rs28371699
HG01190_pass_select_sorted	CYP2D6	1	*4.021+rs28371735+*4G/*82+rs1135840+rs1135838+rs1135837+rs1135835+rs1135833+rs1135829+rs1135828+rs77913725+rs17002853+rs1135826+rs1135825+rs1135824+rs1135823+rs1135822+rs1065852	4.021;4.007;82.001	2	82.001	42130691	G>A	19	P34S	rs1065852
HG01190_pass_select_sorted	CYP2D6	1	*4.021+rs28371735+*4G/*82+rs1135840+rs1135838+rs1135837+rs1135835+rs1135833+rs1135829+rs1135828+rs77913725+rs17002853+rs1135826+rs1135825+rs1135824+rs1135823+rs1135822+rs1065852	4.021;4.007;82.001	2	82.001	42131790	C>T	24	none	rs1080989
HG01190_pass_select_sorted	CYP2D6	1	*4.021+rs28371735+*4G/*82+rs1135840+rs1135838+rs1135837+rs1135835+rs1135833+rs1135829+rs1135828+rs77913725+rs17002853+rs1135826+rs1135825+rs1135824+rs1135823+rs1135822+rs1065852	4.021;4.007;82.001	2	82.001	42132216	G>A	26	none	rs28588594
#Sample	Gene	SolutionID	Major	Minor	Copy	Allele	Location	Type	Coverage	Effect	dbSNP	Code	Status
#Solution 1: *1.002, *7.002
HG01190_pass_select_sorted	CYP2E1	1	*1/*7B	1.002;7.002	0	1.002	133537632	G>C	13	none	rs2070676
HG01190_pass_select_sorted	CYP2E1	1	*1/*7B	1.002;7.002	1	7.002	133527062	T>A	20	5'UTR	rs2070673
HG01190_pass_select_sorted	CYP2E1	1	*1/*7B	1.002;7.002	1	7.002	133527324	G>T	20	5'UTR	rs6413420
#Sample	Gene	SolutionID	Major	Minor	Copy	Allele	Location	Type	Coverage	Effect	dbSNP	Code	Status
#Solution 1: *1.001, *1.001
HG01190_pass_select_sorted	CYP2F1	1	*1/*1	1.001;1.001	0	1.001
HG01190_pass_select_sorted	CYP2F1	1	*1/*1	1.001;1.001	1	1.001
#Sample	Gene	SolutionID	Major	Minor	Copy	Allele	Location	Type	Coverage	Effect	dbSNP	Code	Status
#Solution 1: *1.001, *7.001
HG01190_pass_select_sorted	CYP2J2	1	*1/*7	1.001;7.001	0	1.001
HG01190_pass_select_sorted	CYP2J2	1	*1/*7	1.001;7.001	1	7.001	59926821	C>A	5	upstream	rs890293
#Sample	Gene	SolutionID	Major	Minor	Copy	Allele	Location	Type	Coverage	Effect	dbSNP	Code	Status
#Solution 1: *1.001, *1.001
HG01190_pass_select_sorted	CYP2R1	1	*1/*1	1.001;1.001	0	1.001
HG01190_pass_select_sorted	CYP2R1	1	*1/*1	1.001;1.001	1	1.001
#Sample	Gene	SolutionID	Major	Minor	Copy	Allele	Location	Type	Coverage	Effect	dbSNP	Code	Status
#Solution 1: *36.001, *36.002
HG01190_pass_select_sorted	CYP3A4	1	*36/*36	36.001;36.002	0	36.001	99763842	C>T	37	expression	rs2242480
HG01190_pass_select_sorted	CYP3A4	1	*36/*36	36.001;36.002	1	36.002	99763842	C>T	37	expression	rs2242480
HG01190_pass_select_sorted	CYP3A4	1	*36/*36	36.001;36.002	1	36.002	99784472	C>T	21	none	rs2740574
#Sample	Gene	SolutionID	Major	Minor	Copy	Allele	Location	Type	Coverage	Effect	dbSNP	Code	Status
#Solution 1: *1.001, *1.001
HG01190_pass_select_sorted	CYP3A43	1	*1/*1	1.001;1.001	0	1.001
HG01190_pass_select_sorted	CYP3A43	1	*1/*1	1.001;1.001	1	1.001
#Sample	Gene	SolutionID	Major	Minor	Copy	Allele	Location	Type	Coverage	Effect	dbSNP	Code	Status
#Solution 1: *1.002, *1.002
HG01190_pass_select_sorted	CYP3A5	1	*1/*1	1.002;1.002	0	1.002	99648290	A>G	43	none	rs15524
HG01190_pass_select_sorted	CYP3A5	1	*1/*1	1.002;1.002	1	1.002	99648290	A>G	43	none	rs15524
#Sample	Gene	SolutionID	Major	Minor	Copy	Allele	Location	Type	Coverage	Effect	dbSNP	Code	Status
#Solution 1: *2.001, *2.001
HG01190_pass_select_sorted	CYP3A7	1	*2/*2	2.001;2.001	0	2.001	99709061	G>C	4	T409R	rs2257401
HG01190_pass_select_sorted	CYP3A7	1	*2/*2	2.001;2.001	1	2.001	99709061	G>C	4	T409R	rs2257401
#Sample	Gene	SolutionID	Major	Minor	Copy	Allele	Location	Type	Coverage	Effect	dbSNP	Code	Status
#Solution 1: *1.001, *3.001
HG01190_pass_select_sorted	CYP4F2	1	*1/*3	1.001;3.001	0	1.001
HG01190_pass_select_sorted	CYP4F2	1	*1/*3	1.001;3.001	1	3.001	15879620	C>T	15	V433M	rs2108622
#Sample	Gene	SolutionID	Major	Minor	Copy	Allele	Location	Type	Coverage	Effect	dbSNP	Code	Status
#Solution 1: *1, *9.001
HG01190_pass_select_sorted	DPYD	1	*1/*9	1;9.001	0	1
HG01190_pass_select_sorted	DPYD	1	*1/*9	1;9.001	1	9.001	97883328	A>G	11	C29R	rs1801265
#Sample	Gene	SolutionID	Major	Minor	Copy	Allele	Location	Type	Coverage	Effect	dbSNP	Code	Status
#Solution 1: *(B +rs2230037), *(B +rs2230037)
HG01190_pass_select_sorted	G6PD	1	*B+rs2230037/*B+rs2230037	B;B	0	B	154532438	G>A	13	Y437Y	rs2230037
HG01190_pass_select_sorted	G6PD	1	*B+rs2230037/*B+rs2230037	B;B	1	B	154532438	G>A	13	Y437Y	rs2230037
#Sample	Gene	SolutionID	Major	Minor	Copy	Allele	Location	Type	Coverage	Effect	dbSNP	Code	Status
#Solution 1:
#Sample	Gene	SolutionID	Major	Minor	Copy	Allele	Location	Type	Coverage	Effect	dbSNP	Code	Status
#Solution 1: *A, *B
HG01190_pass_select_sorted	GSTP1	1	*A/*B	A;B	0	A
HG01190_pass_select_sorted	GSTP1	1	*A/*B	A;B	1	B	67585217	A>G	13	I105V	rs1695
#Sample	Gene	SolutionID	Major	Minor	Copy	Allele	Location	Type	Coverage	Effect	dbSNP	Code	Status
#Solution 1: *C, *C
HG01190_pass_select_sorted	IFNL3	1	*C/*C	C;C	0	C
HG01190_pass_select_sorted	IFNL3	1	*C/*C	C;C	1	C
#Sample	Gene	SolutionID	Major	Minor	Copy	Allele	Location	Type	Coverage	Effect	dbSNP	Code	Status
#Solution 1: *10.001, *10.001
HG01190_pass_select_sorted	NAT1	1	*10/*10	10.001;10.001	0	10.001	18223134	T>A	19	UTR	rs1057126
HG01190_pass_select_sorted	NAT1	1	*10/*10	10.001;10.001	0	10.001	18223141	C>A	19	UTR	rs15561
HG01190_pass_select_sorted	NAT1	1	*10/*10	10.001;10.001	1	10.001	18223134	T>A	19	UTR	rs1057126
HG01190_pass_select_sorted	NAT1	1	*10/*10	10.001;10.001	1	10.001	18223141	C>A	19	UTR	rs15561
#Sample	Gene	SolutionID	Major	Minor	Copy	Allele	Location	Type	Coverage	Effect	dbSNP	Code	Status
#Solution 1: *4.001, *4.001
HG01190_pass_select_sorted	NAT2	1	*4/*4	4.001;4.001	0	4.001
HG01190_pass_select_sorted	NAT2	1	*4/*4	4.001;4.001	1	4.001
#Sample	Gene	SolutionID	Major	Minor	Copy	Allele	Location	Type	Coverage	Effect	dbSNP	Code	Status
#Solution 1: *1.001, *1.001
HG01190_pass_select_sorted	NUDT15	1	*1/*1	1.001;1.001	0	1.001
HG01190_pass_select_sorted	NUDT15	1	*1/*1	1.001;1.001	1	1.001
#Sample	Gene	SolutionID	Major	Minor	Copy	Allele	Location	Type	Coverage	Effect	dbSNP	Code	Status
#Solution 1: *1.002, *1.002
HG01190_pass_select_sorted	SLCO1B1	1	*1/*1	1.002;1.002	0	1.002	21178664	T>C	41	none	rs4149057
HG01190_pass_select_sorted	SLCO1B1	1	*1/*1	1.002;1.002	1	1.002	21178664	T>C	41	none	rs4149057
#Sample	Gene	SolutionID	Major	Minor	Copy	Allele	Location	Type	Coverage	Effect	dbSNP	Code	Status
#Solution 1: *1.001, *1.001
HG01190_pass_select_sorted	TPMT	1	*1/*1	1.001;1.001	0	1.001
HG01190_pass_select_sorted	TPMT	1	*1/*1	1.001;1.001	1	1.001
#Sample	Gene	SolutionID	Major	Minor	Copy	Allele	Location	Type	Coverage	Effect	dbSNP	Code	Status
#Solution 1: *(60_80 +rs3755319), *(112 +rs3064744)
HG01190_pass_select_sorted	UGT1A1	1	*60_80+rs3755319/*112+rs3064744	112;60_80	0	112	233758935	A>C	13	5'UTR	rs3755319
HG01190_pass_select_sorted	UGT1A1	1	*60_80+rs3755319/*112+rs3064744	112;60_80	0	112	233760233	insTATA	11	Promoter	rs3064744
HG01190_pass_select_sorted	UGT1A1	1	*60_80+rs3755319/*112+rs3064744	112;60_80	1	60_80	233757012	T>G	11	5'UTR	rs4124874
HG01190_pass_select_sorted	UGT1A1	1	*60_80+rs3755319/*112+rs3064744	112;60_80	1	60_80	233758935	A>C	13	5'UTR	rs3755319
HG01190_pass_select_sorted	UGT1A1	1	*60_80+rs3755319/*112+rs3064744	112;60_80	1	60_80	233759923	C>T	12	5'UTR	rs887829
#Sample	Gene	SolutionID	Major	Minor	Copy	Allele	Location	Type	Coverage	Effect	dbSNP	Code	Status
#Solution 1: *1c, *2a
HG01190_pass_select_sorted	UGT2B7	1	*1c/*2a	1c;2a	0	1c	69094668	C>G	19	5'UTR	rs6600879
HG01190_pass_select_sorted	UGT2B7	1	*1c/*2a	1c;2a	0	1c	69094761	T>A	18	5'UTR	rs6600880
HG01190_pass_select_sorted	UGT2B7	1	*1c/*2a	1c;2a	0	1c	69094836	C>T	17	5'UTR	rs4554144
HG01190_pass_select_sorted	UGT2B7	1	*1c/*2a	1c;2a	0	1c	69095408	T>C	11	5'UTR	rs11940316
HG01190_pass_select_sorted	UGT2B7	1	*1c/*2a	1c;2a	0	1c	69095620	G>A	12	5'UTR	rs7438135
HG01190_pass_select_sorted	UGT2B7	1	*1c/*2a	1c;2a	0	1c	69096193	A>G	14	5'UTR	rs7662029
HG01190_pass_select_sorted	UGT2B7	1	*1c/*2a	1c;2a	0	1c	69096359	T>C	15	5'UTR	rs7668258
HG01190_pass_select_sorted	UGT2B7	1	*1c/*2a	1c;2a	0	1c	69098552	A>G	18	T245=	rs28365062
HG01190_pass_select_sorted	UGT2B7	1	*1c/*2a	1c;2a	0	1c	69098619	T>C	16	Y268H	rs7439366
HG01190_pass_select_sorted	UGT2B7	1	*1c/*2a	1c;2a	1	2a
#Sample	Gene	SolutionID	Major	Minor	Copy	Allele	Location	Type	Coverage	Effect	dbSNP	Code	Status
#Solution 1: *H7, *H7
HG01190_pass_select_sorted	VKORC1	1	*H6/*H6	H7;H7	0	H7	31090999	C>T	41	none	rs7294
HG01190_pass_select_sorted	VKORC1	1	*H6/*H6	H7;H7	1	H7	31090999	C>T	41	none	rs7294

## Sheet: NA19785_R10.4.1_AldyCalls
Supplementary Table S8 Output of Aldy v4.4 on the NA19785_R10.4.1 sample. Please refer to the main text for the validated calls.
#Sample	Gene	SolutionID	Major	Minor	Copy	Allele	Location	Type	Coverage	Effect	dbSNP	Code	Status
#Solution 1: *WT, *WT
GM19785_pass_select_sorted	CFTR	1	*WT/*WT	WT;WT	0	WT
GM19785_pass_select_sorted	CFTR	1	*WT/*WT	WT;WT	1	WT
#Sample	Gene	SolutionID	Major	Minor	Copy	Allele	Location	Type	Coverage	Effect	dbSNP	Code	Status
#Solution 1: *(Met +rs174699 +rs165599 +rs165728), *(ValB +rs45616631 +rs933271 +rs5746849 +rs740603 +rs34068292 +rs174699 +rs165728)
GM19785_pass_select_sorted	COMT	1	*Met/*ValB	Met;ValB	0	Met	19962711	C>T	7	H62=	rs4633
GM19785_pass_select_sorted	COMT	1	*Met/*ValB	Met;ValB	0	Met	19963747	G>A	9	V158M	rs4680
GM19785_pass_select_sorted	COMT	1	*Met/*ValB	Met;ValB	0	Met	19966934	C>T	15	none	rs174699
GM19785_pass_select_sorted	COMT	1	*Met/*ValB	Met;ValB	0	Met	19969257	G>A	4	none	rs165599
GM19785_pass_select_sorted	COMT	1	*Met/*ValB	Met;ValB	0	Met	19969499	C>T	15	none	rs165728
GM19785_pass_select_sorted	COMT	1	*Met/*ValB	Met;ValB	1	ValB	19943286	T>C	12	none	rs45616631
GM19785_pass_select_sorted	COMT	1	*Met/*ValB	Met;ValB	1	ValB	19943883	T>C	12	none	rs933271
GM19785_pass_select_sorted	COMT	1	*Met/*ValB	Met;ValB	1	ValB	19955473	A>G	8	none	rs5746849
GM19785_pass_select_sorted	COMT	1	*Met/*ValB	Met;ValB	1	ValB	19957653	A>G	9	none	rs740603
GM19785_pass_select_sorted	COMT	1	*Met/*ValB	Met;ValB	1	ValB	19964700	T>C	13	none	rs34068292
GM19785_pass_select_sorted	COMT	1	*Met/*ValB	Met;ValB	1	ValB	19966934	C>T	15	none	rs174699
GM19785_pass_select_sorted	COMT	1	*Met/*ValB	Met;ValB	1	ValB	19969499	C>T	15	none	rs165728
#Sample	Gene	SolutionID	Major	Minor	Copy	Allele	Location	Type	Coverage	Effect	dbSNP	Code	Status
#Solution 1: *2.002, *2.002
GM19785_pass_select_sorted	CYP1A1	1	*2B/*2B	2.002;2.002	0	2.002	74719299	A>G	18	MspI	rs4646903
GM19785_pass_select_sorted	CYP1A1	1	*2B/*2B	2.002;2.002	0	2.002	74720643	T>C	20	I462V	rs1048943
GM19785_pass_select_sorted	CYP1A1	1	*2B/*2B	2.002;2.002	1	2.002	74719299	A>G	18	MspI	rs4646903
GM19785_pass_select_sorted	CYP1A1	1	*2B/*2B	2.002;2.002	1	2.002	74720643	T>C	20	I462V	rs1048943
#Sample	Gene	SolutionID	Major	Minor	Copy	Allele	Location	Type	Coverage	Effect	dbSNP	Code	Status
#Solution 1: *(1.011 +rs2470890), *(1.011 +rs2470890)
GM19785_pass_select_sorted	CYP1A2	1	*1/*1	1.011;1.011	0	1.011	74745878	G>A	21	none	rs2069514
GM19785_pass_select_sorted	CYP1A2	1	*1/*1	1.011;1.011	0	1.011	74747271	delT	27	none	rs35694136
GM19785_pass_select_sorted	CYP1A2	1	*1/*1	1.011;1.011	0	1.011	74749575	C>A	22	none	rs762551
GM19785_pass_select_sorted	CYP1A2	1	*1/*1	1.011;1.011	0	1.011	74755084	T>C	20	none	rs2470890
GM19785_pass_select_sorted	CYP1A2	1	*1/*1	1.011;1.011	1	1.011	74745878	G>A	21	none	rs2069514
GM19785_pass_select_sorted	CYP1A2	1	*1/*1	1.011;1.011	1	1.011	74747271	delT	27	none	rs35694136
GM19785_pass_select_sorted	CYP1A2	1	*1/*1	1.011;1.011	1	1.011	74749575	C>A	22	none	rs762551
GM19785_pass_select_sorted	CYP1A2	1	*1/*1	1.011;1.011	1	1.011	74755084	T>C	20	none	rs2470890
#Sample	Gene	SolutionID	Major	Minor	Copy	Allele	Location	Type	Coverage	Effect	dbSNP	Code	Status
#Solution 1: *1.001, *(1.008 -rs1645691 -rs1645694)
GM19785_pass_select_sorted	CYP2A13	1	*1/*1	1.001;1.008	0	1.001
GM19785_pass_select_sorted	CYP2A13	1	*1/*1	1.001;1.008	1	1.008	41086992	T>C	7	none	rs305989
GM19785_pass_select_sorted	CYP2A13	1	*1/*1	1.001;1.008	1	1.008	41087231	A>G	8	none	rs305988
GM19785_pass_select_sorted	CYP2A13	1	*1/*1	1.001;1.008	1	1.008	41088060	G>A	8	none	rs305987
GM19785_pass_select_sorted	CYP2A13	1	*1/*1	1.001;1.008	1	1.008	41090227	A>G	12	none	rs1645690
GM19785_pass_select_sorted	CYP2A13	1	*1/*1	1.001;1.008	1	1.008	41094894	C>T	16	none	rs1709081
GM19785_pass_select_sorted	CYP2A13	1	*1/*1	1.001;1.008	1	1.008	41095703	T>G	16	none	rs1709082
GM19785_pass_select_sorted	CYP2A13	1	*1/*1	1.001;1.008	1	1.008	41095990	C>G	14	none	rs1709083
#Sample	Gene	SolutionID	Major	Minor	Copy	Allele	Location	Type	Coverage	Effect	dbSNP	Code	Status
#Solution 1: *(1.003 +rs7248240 +rs56113850 +rs2388868 +rs8192725), *(1.006 +rs7248240 +rs56267346 +rs2388868 +rs8192725), *(12#1.001 +rs7248240 +rs2388868 +rs8192725)
GM19785_pass_select_sorted	CYP2A6	1	*1+*1/*12	1.003;1.006;12#1.001	0	1.003	40843734	G>C	14	none	rs7248240
GM19785_pass_select_sorted	CYP2A6	1	*1+*1/*12	1.003;1.006;12#1.001	0	1.003	40847201	T>C	17	none	rs56113850
GM19785_pass_select_sorted	CYP2A6	1	*1+*1/*12	1.003;1.006;12#1.001	0	1.003	40847943	C>T	25	none	rs2388868
GM19785_pass_select_sorted	CYP2A6	1	*1+*1/*12	1.003;1.006;12#1.001	0	1.003	40848806	A>G	21	none	rs8192725
GM19785_pass_select_sorted	CYP2A6	1	*1+*1/*12	1.003;1.006;12#1.001	0	1.003	40850375	T>C	24	none	rs1137115
GM19785_pass_select_sorted	CYP2A6	1	*1+*1/*12	1.003;1.006;12#1.001	0	1.003	40851438	T>C	15	none	rs4803381
GM19785_pass_select_sorted	CYP2A6	1	*1+*1/*12	1.003;1.006;12#1.001	1	1.006	40843734	G>C	14	none	rs7248240
GM19785_pass_select_sorted	CYP2A6	1	*1+*1/*12	1.003;1.006;12#1.001	1	1.006	40847432	A>G	10	none	rs56267346
GM19785_pass_select_sorted	CYP2A6	1	*1+*1/*12	1.003;1.006;12#1.001	1	1.006	40847943	C>T	25	none	rs2388868
GM19785_pass_select_sorted	CYP2A6	1	*1+*1/*12	1.003;1.006;12#1.001	1	1.006	40848806	A>G	21	none	rs8192725
GM19785_pass_select_sorted	CYP2A6	1	*1+*1/*12	1.003;1.006;12#1.001	1	1.006	40850375	T>C	24	none	rs1137115
GM19785_pass_select_sorted	CYP2A6	1	*1+*1/*12	1.003;1.006;12#1.001	1	1.006	40851170	T>C	9	none	rs61663607
GM19785_pass_select_sorted	CYP2A6	1	*1+*1/*12	1.003;1.006;12#1.001	2	12#1.001	40843734	G>C	14	none	rs7248240
GM19785_pass_select_sorted	CYP2A6	1	*1+*1/*12	1.003;1.006;12#1.001	2	12#1.001	40847943	C>T	25	none	rs2388868
GM19785_pass_select_sorted	CYP2A6	1	*1+*1/*12	1.003;1.006;12#1.001	2	12#1.001	40848806	A>G	21	none	rs8192725
#Sample	Gene	SolutionID	Major	Minor	Copy	Allele	Location	Type	Coverage	Effect	dbSNP	Code	Status
#Solution 1: *1.015, *(5.002 +rs3760657 +rs4802100)
GM19785_pass_select_sorted	CYP2B6	1	*1/*5	1.015;5.002	0	1.015	41017110	C>T	12	none	rs3181842
GM19785_pass_select_sorted	CYP2B6	1	*1/*5	1.015;5.002	0	1.015	41017397	T>C	12	none	rs7246465
GM19785_pass_select_sorted	CYP2B6	1	*1/*5	1.015;5.002	0	1.015	41017654	G>T	10	none	rs4803420
GM19785_pass_select_sorted	CYP2B6	1	*1/*5	1.015;5.002	0	1.015	41018181	A>G	9	none	rs707265
GM19785_pass_select_sorted	CYP2B6	1	*1/*5	1.015;5.002	1	5.002	40988985	T>C	7	none	rs7254579
GM19785_pass_select_sorted	CYP2B6	1	*1/*5	1.015;5.002	1	5.002	40989527	A>G	12	none	rs3760657
GM19785_pass_select_sorted	CYP2B6	1	*1/*5	1.015;5.002	1	5.002	40990119	C>G	16	none	rs4802100
GM19785_pass_select_sorted	CYP2B6	1	*1/*5	1.015;5.002	1	5.002	40990555	T>C	17	none	rs4802101
GM19785_pass_select_sorted	CYP2B6	1	*1/*5	1.015;5.002	1	5.002	41016809	C>T	12	R487C	rs3211371
#Sample	Gene	SolutionID	Major	Minor	Copy	Allele	Location	Type	Coverage	Effect	dbSNP	Code	Status
#Solution 1: *1.002, *1.002
GM19785_pass_select_sorted	CYP2C19	1	*1/*1	1.002;1.002	0	1.002	94762803	C>T	20	none	rs17885098
GM19785_pass_select_sorted	CYP2C19	1	*1/*1	1.002;1.002	0	1.002	94842865	A>G	23	I331V	rs3758581
GM19785_pass_select_sorted	CYP2C19	1	*1/*1	1.002;1.002	1	1.002	94762803	C>T	20	none	rs17885098
GM19785_pass_select_sorted	CYP2C19	1	*1/*1	1.002;1.002	1	1.002	94842865	A>G	23	I331V	rs3758581
#Sample	Gene	SolutionID	Major	Minor	Copy	Allele	Location	Type	Coverage	Effect	dbSNP	Code	Status
#Solution 1: *1.001, *1.001
GM19785_pass_select_sorted	CYP2C8	1	*1/*1	1.001;1.001	0	1.001
GM19785_pass_select_sorted	CYP2C8	1	*1/*1	1.001;1.001	1	1.001
#Sample	Gene	SolutionID	Major	Minor	Copy	Allele	Location	Type	Coverage	Effect	dbSNP	Code	Status
#Solution 1: *1.001, *1.001
GM19785_pass_select_sorted	CYP2C9	1	*1/*1	1.001;1.001	0	1.001
GM19785_pass_select_sorted	CYP2C9	1	*1/*1	1.001;1.001	1	1.001
#Sample	Gene	SolutionID	Major	Minor	Copy	Allele	Location	Type	Coverage	Effect	dbSNP	Code	Status
#Solution 1: *(2.001 -rs28735595), *13#1.001
GM19785_pass_select_sorted	CYP2D6	1	*2/*13	13#1.001;2.001	0	13#1.001
GM19785_pass_select_sorted	CYP2D6	1	*2/*13	13#1.001;2.001	1	2.001	42126309	C>T	20	none	rs12169962
GM19785_pass_select_sorted	CYP2D6	1	*2/*13	13#1.001;2.001	1	2.001	42126610	C>G	20	S486T	rs1135840
GM19785_pass_select_sorted	CYP2D6	1	*2/*13	13#1.001;2.001	1	2.001	42127000	G>A	15	none	rs4987144
GM19785_pass_select_sorted	CYP2D6	1	*2/*13	13#1.001;2.001	1	2.001	42127206	C>T	15	none	rs28371730
GM19785_pass_select_sorted	CYP2D6	1	*2/*13	13#1.001;2.001	1	2.001	42127406	T>G	17	none	rs1985842
GM19785_pass_select_sorted	CYP2D6	1	*2/*13	13#1.001;2.001	1	2.001	42127940	G>A	17	R296C	rs16947
GM19785_pass_select_sorted	CYP2D6	1	*2/*13	13#1.001;2.001	1	2.001	42129129	C>G	20	none	rs1058164
GM19785_pass_select_sorted	CYP2D6	1	*2/*13	13#1.001;2.001	1	2.001	42129949	A>C	15	none	rs28371702
GM19785_pass_select_sorted	CYP2D6	1	*2/*13	13#1.001;2.001	1	2.001	42130046	G>C	16	none	rs28371701
GM19785_pass_select_sorted	CYP2D6	1	*2/*13	13#1.001;2.001	1	2.001	42130481	C>A	10	none	rs28371699
GM19785_pass_select_sorted	CYP2D6	1	*2/*13	13#1.001;2.001	1	2.001	42130546	T>C	16	none	rs1081000
GM19785_pass_select_sorted	CYP2D6	1	*2/*13	13#1.001;2.001	1	2.001	42130558	T>G	16	none	rs28695233
GM19785_pass_select_sorted	CYP2D6	1	*2/*13	13#1.001;2.001	1	2.001	42130559	C>G	16	none	rs29001518
GM19785_pass_select_sorted	CYP2D6	1	*2/*13	13#1.001;2.001	1	2.001	42130564	A>G	15	none	rs1080998
GM19785_pass_select_sorted	CYP2D6	1	*2/*13	13#1.001;2.001	1	2.001	42130568	G>C	15	none	rs1080997
GM19785_pass_select_sorted	CYP2D6	1	*2/*13	13#1.001;2.001	1	2.001	42130570	G>T	15	none	rs1080996
GM19785_pass_select_sorted	CYP2D6	1	*2/*13	13#1.001;2.001	1	2.001	42130577	C>G	15	none	rs1080995
GM19785_pass_select_sorted	CYP2D6	1	*2/*13	13#1.001;2.001	1	2.001	42131468	C>T	14	none	rs28633410
GM19785_pass_select_sorted	CYP2D6	1	*2/*13	13#1.001;2.001	1	2.001	42131530	G>A	13	none	rs28624811
GM19785_pass_select_sorted	CYP2D6	1	*2/*13	13#1.001;2.001	1	2.001	42132374	G>C	13	none	rs1080985
#Sample	Gene	SolutionID	Major	Minor	Copy	Allele	Location	Type	Coverage	Effect	dbSNP	Code	Status
#Solution 1: *4.003, *5.006
GM19785_pass_select_sorted	CYP2E1	1	*4_7A/*5A_7A_1B	4.003;5.006	0	4.003	133527062	T>A	13	5'UTR	rs2070673
GM19785_pass_select_sorted	CYP2E1	1	*4_7A/*5A_7A_1B	4.003;5.006	0	4.003	133532170	G>A	14	V179I	rs6413419
GM19785_pass_select_sorted	CYP2E1	1	*4_7A/*5A_7A_1B	4.003;5.006	1	5.006	133526100	G>C	8	5'UTR	rs3813867
GM19785_pass_select_sorted	CYP2E1	1	*4_7A/*5A_7A_1B	4.003;5.006	1	5.006	133526340	C>T	8	5'UTR	rs2031920
GM19785_pass_select_sorted	CYP2E1	1	*4_7A/*5A_7A_1B	4.003;5.006	1	5.006	133527062	T>A	13	5'UTR	rs2070673
GM19785_pass_select_sorted	CYP2E1	1	*4_7A/*5A_7A_1B	4.003;5.006	1	5.006	133535039	T>A	14	intron	rs6413432
GM19785_pass_select_sorted	CYP2E1	1	*4_7A/*5A_7A_1B	4.003;5.006	1	5.006	133537632	G>C	14	none	rs2070676
#Sample	Gene	SolutionID	Major	Minor	Copy	Allele	Location	Type	Coverage	Effect	dbSNP	Code	Status
#Solution 1: *1.001, *3.001
GM19785_pass_select_sorted	CYP2F1	1	*1/*3	1.001;3.001	0	1.001
GM19785_pass_select_sorted	CYP2F1	1	*1/*3	1.001;3.001	1	3.001	41113845	A>G	11	none	rs1709114
GM19785_pass_select_sorted	CYP2F1	1	*1/*3	1.001;3.001	1	3.001	41113944	C>T	12	none	rs62117444
GM19785_pass_select_sorted	CYP2F1	1	*1/*3	1.001;3.001	1	3.001	41114504	G>A	11	none	rs1645712
GM19785_pass_select_sorted	CYP2F1	1	*1/*3	1.001;3.001	1	3.001	41116283	G>A	10	none	rs305968
GM19785_pass_select_sorted	CYP2F1	1	*1/*3	1.001;3.001	1	3.001	41121642	G>A	7	none	rs191940398
GM19785_pass_select_sorted	CYP2F1	1	*1/*3	1.001;3.001	1	3.001	41121644	A>G	8	none	rs199600778
GM19785_pass_select_sorted	CYP2F1	1	*1/*3	1.001;3.001	1	3.001	41121647	G>C	7	none	rs200646568
GM19785_pass_select_sorted	CYP2F1	1	*1/*3	1.001;3.001	1	3.001	41121962	G>A	8	D218N	rs305974
GM19785_pass_select_sorted	CYP2F1	1	*1/*3	1.001;3.001	1	3.001	41122108	G>C	8	Q266H	rs75405062
GM19785_pass_select_sorted	CYP2F1	1	*1/*3	1.001;3.001	1	3.001	41125509	C>A	6	none	rs305978
GM19785_pass_select_sorted	CYP2F1	1	*1/*3	1.001;3.001	1	3.001	41128074	C>T	5	P490L	rs7246981
#Sample	Gene	SolutionID	Major	Minor	Copy	Allele	Location	Type	Coverage	Effect	dbSNP	Code	Status
#Solution 1: *1.001, *1.001
GM19785_pass_select_sorted	CYP2J2	1	*1/*1	1.001;1.001	0	1.001
GM19785_pass_select_sorted	CYP2J2	1	*1/*1	1.001;1.001	1	1.001
#Sample	Gene	SolutionID	Major	Minor	Copy	Allele	Location	Type	Coverage	Effect	dbSNP	Code	Status
#Solution 1: *1.001, *1.001
GM19785_pass_select_sorted	CYP2R1	1	*1/*1	1.001;1.001	0	1.001
GM19785_pass_select_sorted	CYP2R1	1	*1/*1	1.001;1.001	1	1.001
#Sample	Gene	SolutionID	Major	Minor	Copy	Allele	Location	Type	Coverage	Effect	dbSNP	Code	Status
#Solution 1: *1.002, *36.002
GM19785_pass_select_sorted	CYP3A4	1	*1/*36	1.002;36.002	0	1.002	99784472	C>T	20	none	rs2740574
GM19785_pass_select_sorted	CYP3A4	1	*1/*36	1.002;36.002	1	36.002	99763842	C>T	15	expression	rs2242480
GM19785_pass_select_sorted	CYP3A4	1	*1/*36	1.002;36.002	1	36.002	99784472	C>T	20	none	rs2740574
#Sample	Gene	SolutionID	Major	Minor	Copy	Allele	Location	Type	Coverage	Effect	dbSNP	Code	Status
#Solution 1: *1.001, *1.001
GM19785_pass_select_sorted	CYP3A43	1	*1/*1	1.001;1.001	0	1.001
GM19785_pass_select_sorted	CYP3A43	1	*1/*1	1.001;1.001	1	1.001
#Sample	Gene	SolutionID	Major	Minor	Copy	Allele	Location	Type	Coverage	Effect	dbSNP	Code	Status
#Solution 1: *1.002, *3.001
GM19785_pass_select_sorted	CYP3A5	1	*1/*3	1.002;3.001	0	1.002	99648290	A>G	11	none	rs15524
GM19785_pass_select_sorted	CYP3A5	1	*1/*3	1.002;3.001	1	3.001	99672915	T>C	10	splice defect	rs776746
#Sample	Gene	SolutionID	Major	Minor	Copy	Allele	Location	Type	Coverage	Effect	dbSNP	Code	Status
#Solution 1: *2.001, *2.001
GM19785_pass_select_sorted	CYP3A7	1	*2/*2	2.001;2.001	0	2.001	99709061	G>C	2	T409R	rs2257401
GM19785_pass_select_sorted	CYP3A7	1	*2/*2	2.001;2.001	1	2.001	99709061	G>C	2	T409R	rs2257401
#Sample	Gene	SolutionID	Major	Minor	Copy	Allele	Location	Type	Coverage	Effect	dbSNP	Code	Status
#Solution 1: *3.001, *3.001
GM19785_pass_select_sorted	CYP4F2	1	*3/*3	3.001;3.001	0	3.001	15879620	C>T	22	V433M	rs2108622
GM19785_pass_select_sorted	CYP4F2	1	*3/*3	3.001;3.001	1	3.001	15879620	C>T	22	V433M	rs2108622
#Sample	Gene	SolutionID	Major	Minor	Copy	Allele	Location	Type	Coverage	Effect	dbSNP	Code	Status
#Solution 1: *1, *1
GM19785_pass_select_sorted	DPYD	1	*1/*1	1;1	0	1
GM19785_pass_select_sorted	DPYD	1	*1/*1	1;1	1	1
#Sample	Gene	SolutionID	Major	Minor	Copy	Allele	Location	Type	Coverage	Effect	dbSNP	Code	Status
#Solution 1: *B, *B
GM19785_pass_select_sorted	G6PD	1	*B/*B	B;B	0	B
GM19785_pass_select_sorted	G6PD	1	*B/*B	B;B	1	B
#Sample	Gene	SolutionID	Major	Minor	Copy	Allele	Location	Type	Coverage	Effect	dbSNP	Code	Status
#Solution 1:
#Sample	Gene	SolutionID	Major	Minor	Copy	Allele	Location	Type	Coverage	Effect	dbSNP	Code	Status
#Solution 1: *A, *B
GM19785_pass_select_sorted	GSTP1	1	*A/*B	A;B	0	A
GM19785_pass_select_sorted	GSTP1	1	*A/*B	A;B	1	B	67585217	A>G	9	I105V	rs1695
#Sample	Gene	SolutionID	Major	Minor	Copy	Allele	Location	Type	Coverage	Effect	dbSNP	Code	Status
#Solution 1: *C, *C
GM19785_pass_select_sorted	IFNL3	1	*C/*C	C;C	0	C
GM19785_pass_select_sorted	IFNL3	1	*C/*C	C;C	1	C
#Sample	Gene	SolutionID	Major	Minor	Copy	Allele	Location	Type	Coverage	Effect	dbSNP	Code	Status
#Solution 1: *10.001, *10.001
GM19785_pass_select_sorted	NAT1	1	*10/*10	10.001;10.001	0	10.001	18223134	T>A	17	UTR	rs1057126
GM19785_pass_select_sorted	NAT1	1	*10/*10	10.001;10.001	0	10.001	18223141	C>A	17	UTR	rs15561
GM19785_pass_select_sorted	NAT1	1	*10/*10	10.001;10.001	1	10.001	18223134	T>A	17	UTR	rs1057126
GM19785_pass_select_sorted	NAT1	1	*10/*10	10.001;10.001	1	10.001	18223141	C>A	17	UTR	rs15561
#Sample	Gene	SolutionID	Major	Minor	Copy	Allele	Location	Type	Coverage	Effect	dbSNP	Code	Status
#Solution 1: *7.001, *7.002
GM19785_pass_select_sorted	NAT2	1	*7/*7B	7.001;7.002	0	7.001	18400859	G>A	14	G286E	rs1799931
GM19785_pass_select_sorted	NAT2	1	*7/*7B	7.001;7.002	1	7.002	18400284	C>T	14	T94=	rs1041983
GM19785_pass_select_sorted	NAT2	1	*7/*7B	7.001;7.002	1	7.002	18400859	G>A	14	G286E	rs1799931
#Sample	Gene	SolutionID	Major	Minor	Copy	Allele	Location	Type	Coverage	Effect	dbSNP	Code	Status
#Solution 1: *1.001, *1.005
GM19785_pass_select_sorted	NUDT15	1	*1/*1	1.001;1.005	0	1.001
GM19785_pass_select_sorted	NUDT15	1	*1/*1	1.001;1.005	1	1.005	48045805	G>A	10	none	rs61973267
#Sample	Gene	SolutionID	Major	Minor	Copy	Allele	Location	Type	Coverage	Effect	dbSNP	Code	Status
#Solution 1: *1.001, *37.003
GM19785_pass_select_sorted	SLCO1B1	1	*1/*37	1.001;37.003	0	1.001
GM19785_pass_select_sorted	SLCO1B1	1	*1/*37	1.001;37.003	1	37.003	21176803	A>G	7	N130D	rs2306283
GM19785_pass_select_sorted	SLCO1B1	1	*1/*37	1.001;37.003	1	37.003	21178690	C>T	9	none	rs2291075
GM19785_pass_select_sorted	SLCO1B1	1	*1/*37	1.001;37.003	1	37.003	21239355	T>C	11	none	rs4149085
#Sample	Gene	SolutionID	Major	Minor	Copy	Allele	Location	Type	Coverage	Effect	dbSNP	Code	Status
#Solution 1: *1.001, *1.001
GM19785_pass_select_sorted	TPMT	1	*1/*1	1.001;1.001	0	1.001
GM19785_pass_select_sorted	TPMT	1	*1/*1	1.001;1.001	1	1.001
#Sample	Gene	SolutionID	Major	Minor	Copy	Allele	Location	Type	Coverage	Effect	dbSNP	Code	Status
#Solution 1: *28_60_80_93, *112
GM19785_pass_select_sorted	UGT1A1	1	*28_60_80_93/*112	112;28_60_80_93	0	112	233758935	A>C	6	5'UTR	rs3755319
GM19785_pass_select_sorted	UGT1A1	1	*28_60_80_93/*112	112;28_60_80_93	1	28_60_80_93	233757012	T>G	9	5'UTR	rs4124874
GM19785_pass_select_sorted	UGT1A1	1	*28_60_80_93/*112	112;28_60_80_93	1	28_60_80_93	233757135	G>A	9	5'UTR	rs10929302
GM19785_pass_select_sorted	UGT1A1	1	*28_60_80_93/*112	112;28_60_80_93	1	28_60_80_93	233759923	C>T	8	5'UTR	rs887829
GM19785_pass_select_sorted	UGT1A1	1	*28_60_80_93/*112	112;28_60_80_93	1	28_60_80_93	233760233	insTA	6	Promoter	rs3064744
#Sample	Gene	SolutionID	Major	Minor	Copy	Allele	Location	Type	Coverage	Effect	dbSNP	Code	Status
#Solution 1: *1c, *1c
GM19785_pass_select_sorted	UGT2B7	1	*1c/*1c	1c;1c	0	1c	69094668	C>G	22	5'UTR	rs6600879
GM19785_pass_select_sorted	UGT2B7	1	*1c/*1c	1c;1c	0	1c	69094761	T>A	23	5'UTR	rs6600880
GM19785_pass_select_sorted	UGT2B7	1	*1c/*1c	1c;1c	0	1c	69094836	C>T	21	5'UTR	rs4554144
GM19785_pass_select_sorted	UGT2B7	1	*1c/*1c	1c;1c	0	1c	69095408	T>C	19	5'UTR	rs11940316
GM19785_pass_select_sorted	UGT2B7	1	*1c/*1c	1c;1c	0	1c	69095620	G>A	20	5'UTR	rs7438135
GM19785_pass_select_sorted	UGT2B7	1	*1c/*1c	1c;1c	0	1c	69096193	A>G	18	5'UTR	rs7662029
GM19785_pass_select_sorted	UGT2B7	1	*1c/*1c	1c;1c	0	1c	69096359	T>C	18	5'UTR	rs7668258
GM19785_pass_select_sorted	UGT2B7	1	*1c/*1c	1c;1c	0	1c	69098552	A>G	19	T245=	rs28365062
GM19785_pass_select_sorted	UGT2B7	1	*1c/*1c	1c;1c	0	1c	69098619	T>C	17	Y268H	rs7439366
GM19785_pass_select_sorted	UGT2B7	1	*1c/*1c	1c;1c	1	1c	69094668	C>G	22	5'UTR	rs6600879
GM19785_pass_select_sorted	UGT2B7	1	*1c/*1c	1c;1c	1	1c	69094761	T>A	23	5'UTR	rs6600880
GM19785_pass_select_sorted	UGT2B7	1	*1c/*1c	1c;1c	1	1c	69094836	C>T	21	5'UTR	rs4554144
GM19785_pass_select_sorted	UGT2B7	1	*1c/*1c	1c;1c	1	1c	69095408	T>C	19	5'UTR	rs11940316
GM19785_pass_select_sorted	UGT2B7	1	*1c/*1c	1c;1c	1	1c	69095620	G>A	20	5'UTR	rs7438135
GM19785_pass_select_sorted	UGT2B7	1	*1c/*1c	1c;1c	1	1c	69096193	A>G	18	5'UTR	rs7662029
GM19785_pass_select_sorted	UGT2B7	1	*1c/*1c	1c;1c	1	1c	69096359	T>C	18	5'UTR	rs7668258
GM19785_pass_select_sorted	UGT2B7	1	*1c/*1c	1c;1c	1	1c	69098552	A>G	19	T245=	rs28365062
GM19785_pass_select_sorted	UGT2B7	1	*1c/*1c	1c;1c	1	1c	69098619	T>C	17	Y268H	rs7439366
#Sample	Gene	SolutionID	Major	Minor	Copy	Allele	Location	Type	Coverage	Effect	dbSNP	Code	Status
#Solution 1: *H1, *H1
GM19785_pass_select_sorted	VKORC1	1	*H1/*H1	H1;H1	0	H1	31092474	G>A	22	Intron	rs2359612
GM19785_pass_select_sorted	VKORC1	1	*H1/*H1	H1;H1	0	H1	31093187	C>G	24	Intron	rs8050894
GM19785_pass_select_sorted	VKORC1	1	*H1/*H1	H1;H1	0	H1	31093556	G>A	29	Intron	rs9934438
GM19785_pass_select_sorted	VKORC1	1	*H1/*H1	H1;H1	0	H1	31096367	C>T	25	5' region	rs9923231
GM19785_pass_select_sorted	VKORC1	1	*H1/*H1	H1;H1	0	H1	31099659	A>G	25	none	rs7196161
GM19785_pass_select_sorted	VKORC1	1	*H1/*H1	H1;H1	1	H1	31092474	G>A	22	Intron	rs2359612
GM19785_pass_select_sorted	VKORC1	1	*H1/*H1	H1;H1	1	H1	31093187	C>G	24	Intron	rs8050894
GM19785_pass_select_sorted	VKORC1	1	*H1/*H1	H1;H1	1	H1	31093556	G>A	29	Intron	rs9934438
GM19785_pass_select_sorted	VKORC1	1	*H1/*H1	H1;H1	1	H1	31096367	C>T	25	5' region	rs9923231
GM19785_pass_select_sorted	VKORC1	1	*H1/*H1	H1;H1	1	H1	31099659	A>G	25	none	rs7196161
